# Supplementary material for: Concerns for efficacy of a 30-valent M-protein-based Streptococcus pyogenes vaccine in regions with high rates of rheumatic heart disease
Source: PLoS Negl Trop Dis. 2019 Jul 3;13(7):e0007511. doi: 10.1371/journal.pntd.0007511 (PMC6634427; doi:10.1371/journal.pntd.0007511)
Supplement: S1 Dataset — (XLSX) [file pntd.0007511.s002.xlsx]

## Sheet: All_data
ns	collectdate	collect_site	site_other	disease	emm_st	emm_st updated designations	emm cluster
5745	1988-01-13	skin sore / abscess / burns / IV Site		Skin Sore	1		A-C3
5749	1988-01-13	skin sore / abscess / burns / IV Site		Skin Sore	1		A-C3
5463	1991-11-01	skin sore / abscess / burns / IV Site	R HAND	Skin Sore	1		A-C3
5465	1991-11-01	skin sore / abscess / burns / IV Site	R KNEE	Skin Sore	1		A-C3
5344	1991-12-01	skin sore / abscess / burns / IV Site		Skin Sore	1		A-C3
5349	1991-12-01	skin sore / abscess / burns / IV Site		Skin Sore	1		A-C3
5356	1991-12-01	skin sore / abscess / burns / IV Site		Skin Sore	1		A-C3
5357	1991-12-01	normal skin		Screening	1		A-C3
5360	1991-12-01	skin sore / abscess / burns / IV Site		Skin Sore	1		A-C3
5366	1991-12-01	skin sore / abscess / burns / IV Site		Skin Sore	1		A-C3
5369	1991-12-01	skin sore / abscess / burns / IV Site		Skin Sore	1		A-C3
5371	1991-12-01	skin sore / abscess / burns / IV Site		Skin Sore	1		A-C3
5373	1991-12-01	skin sore / abscess / burns / IV Site		Skin Sore	1		A-C3
5374	1991-12-01	skin sore / abscess / burns / IV Site		Skin Sore	1		A-C3
5554	1991-12-01	skin sore / abscess / burns / IV Site	R ELBOW	Skin Sore	1		A-C3
5561	1991-12-01	skin sore / abscess / burns / IV Site	L NECK	Skin Sore	1		A-C3
5451	1993-11-01	skin sore / abscess / burns / IV Site	L ELBOW	Skin Sore	1		A-C3
260	1995-02-27	skin sore / abscess / burns / IV Site	FINGER PUS	Skin Sore	1		A-C3
344	1995-04-15	blood		septicemia/bacteremi	1		A-C3
426	1995-06-14	skin sore / abscess / burns / IV Site		APSGN	1		A-C3
696	1996-01-16	throat		Pharyngitis	1		A-C3
844	1996-05-22	other		other	1		A-C3
7185	1999-06-07	throat		Screening	1		A-C3
1981	1999-08-01	ear			1		A-C3
2015	1999-08-23	skin sore / abscess / burns / IV Site	L BUTTOCK TISSUE	nec fasciitis	1		A-C3
4515	2004-10-12	throat	Asymptomatic	Screening	1		A-C3
4580	2004-10-20	throat	Asymptomatic	Screening	1		A-C3
4642	2004-12-13	throat	Asymptomatic	Screening	1		A-C3
4643	2004-12-13	throat	Asymptomatic	Screening	1		A-C3
4644	2004-12-13	throat	Asymptomatic	Screening	1		A-C3
4651	2004-12-13	throat	Asymptomatic	Screening	1		A-C3
4697	2005-01-17	throat	Asymptomatic	Screening	1		A-C3
4699	2005-01-18	throat	Asymptomatic	Screening	1		A-C3
4702	2005-01-19	throat	Asymptomatic	Screening	1		A-C3
4761	2005-02-14	throat	Asymptomatic	Screening	1		A-C3
4764	2005-02-14	throat	Asymptomatic	Screening	1		A-C3
4772	2005-02-14	throat	Asymptomatic	Screening	1		A-C3
4773	2005-02-14	throat	Asymptomatic	Screening	1		A-C3
5126	2005-05-24	throat	Asymptomatic	Screening	1		A-C3
5127	2005-05-24	throat	Asymptomatic	Screening	1		A-C3
5154	2005-05-25	throat	Asymptomatic	Screening	1		A-C3
5289	2005-06-21	throat	Asymptomatic	Screening	1		A-C3
204	1994-05-18	blood		septicemia/bacteremi	2		E4
2283	2000-05-03	skin sore / abscess / burns / IV Site		APSGN	3		A-C5
2299	2000-05-10	skin sore / abscess / burns / IV Site		APSGN	3		A-C5
2403	2000-06-13	skin sore / abscess / burns / IV Site		APSGN	3		A-C5
2400	2000-06-14	skin sore / abscess / burns / IV Site		APSGN	3		A-C5
2673	2001-01-25	skin sore / abscess / burns / IV Site	FASCIAL BIOPSY	nec fasciitis	3		A-C5
5805	1990-01-01	skin sore / abscess / burns / IV Site		Skin Sore	4		E1
5347	1991-12-01	skin sore / abscess / burns / IV Site		Skin Sore	4		E1
5359	1991-12-01	skin sore / abscess / burns / IV Site		Skin Sore	4		E1
226	1994-10-13	blood		septicemia/bacteremi	4		E1
8014	1995-02-01	skin sore / abscess / burns / IV Site		Skin Sore	4		E1
8015	1995-02-01	skin sore / abscess / burns / IV Site		Skin Sore	4		E1
8018	1995-02-01	skin sore / abscess / burns / IV Site		Skin Sore	4		E1
8021	1995-02-01	skin sore / abscess / burns / IV Site		Skin Sore	4		E1
8027	1995-02-01	skin sore / abscess / burns / IV Site		Skin Sore	4		E1
8031	1995-02-01	skin sore / abscess / burns / IV Site		Skin Sore	4		E1
250	1995-02-22	skin sore / abscess / burns / IV Site	L LEG	Skin Sore	4		E1
244	1995-02-24	skin sore / abscess / burns / IV Site		Skin Sore	4		E1
8038	1995-03-01	skin sore / abscess / burns / IV Site		Skin Sore	4		E1
7959	1995-05-11	skin sore / abscess / burns / IV Site	R ELBOW	Skin Sore	4		E1
415	1995-06-05	skin sore / abscess / burns / IV Site		Skin Sore	4		E1
678	1995-12-23	throat		Pharyngitis	4		E1
704	1996-02-04	throat		Pharyngitis	4		E1
813	1996-04-25	genital	URETHRAL SWAB	other	4		E1
1040	1997-01-13	blood		nec fasciitis	4		E1
1095	1997-03-25	skin sore / abscess / burns / IV Site	PENIS	Skin Sore	4		E1
7152	1997-10-15	throat		Screening	4		E1
7168	1999-06-05	skin sore / abscess / burns / IV Site		Skin Sore	4		E1
1931	1999-08-29	throat		Pharyngitis	4		E1
7238	1999-09-07	throat		Screening	4		E1
7189	1999-09-08	throat		Screening	4		E1
7190	1999-09-08	skin sore / abscess / burns / IV Site		Skin Sore	4		E1
5789	2005-05-01	skin sore / abscess / burns / IV Site		Skin Sore	4		E1
9406	2011-07-24	blood			4		E1
4	1990-10-17	blood			6		Clade_Y_2
10021	1989-01-01	normal skin		Screening	8		E4
3275	2002-04-20	skin sore / abscess / burns / IV Site	R NIPPLE PUS	other	8		E4
3291	2002-05-16	skin sore / abscess / burns / IV Site	R LEG	Skin Sore	8		E4
3390	2002-07-10	skin sore / abscess / burns / IV Site	L KNEE	Infected Burns	8		E4
3461	2002-08-23	skin sore / abscess / burns / IV Site	BCG SITE, R ARM	Skin Sore	8		E4
4372	2004-09-16	skin sore / abscess / burns / IV Site	CRUSTED	Skin Sore	8		E4
9816	2012-11-10	blood			8		E4
5442	1993-11-01	skin sore / abscess / burns / IV Site	L FOOT	Skin Sore	9		E3
5446	1993-11-01	skin sore / abscess / burns / IV Site	R HAND	Skin Sore	9		E3
5450	1993-11-01	skin sore / abscess / burns / IV Site	R KNEE	Skin Sore	9		E3
5454	1993-11-01	skin sore / abscess / burns / IV Site	L ELBOW	Skin Sore	9		E3
5455	1993-11-01	skin sore / abscess / burns / IV Site	L FOOT	Skin Sore	9		E3
5457	1993-11-01	skin sore / abscess / burns / IV Site	L KNEE	Skin Sore	9		E3
179	1994-03-22	skin sore / abscess / burns / IV Site	R FOOT	Skin Sore	9		E3
8004	1994-11-01	skin sore / abscess / burns / IV Site		Skin Sore	9		E3
8008	1994-11-01	skin sore / abscess / burns / IV Site		Skin Sore	9		E3
8138	1994-12-01	skin sore / abscess / burns / IV Site		Skin Sore	9		E3
7952	1995-05-31	skin sore / abscess / burns / IV Site		APSGN	9		E3
1988	1999-07-11	blood		other	9		E3
2006	1999-07-31	skin sore / abscess / burns / IV Site		Skin Abscess	9		E3
7216	1999-09-07	skin sore / abscess / burns / IV Site		Skin Sore	9		E3
2666	2001-01-14	skin sore / abscess / burns / IV Site		Skin Sore	9		E3
2811	2001-04-25	skin sore / abscess / burns / IV Site		Skin Sore	9		E3
10020	1989-01-01	normal skin		Screening	11		E6
297	1995-03-15	skin sore / abscess / burns / IV Site	L ARM	Skin Sore	11		E6
414	1995-06-04	skin sore / abscess / burns / IV Site	R ANKLE	cellulitis	11		E6
436	1995-06-19	skin sore / abscess / burns / IV Site	L HAND	Skin Sore	11		E6
508	1995-08-20	throat		Pharyngitis	11		E6
738	1996-03-03	skin sore / abscess / burns / IV Site		Skin Sore	11		E6
7217	1999-09-07	skin sore / abscess / burns / IV Site		Skin Sore	11		E6
7195	1999-09-08	skin sore / abscess / burns / IV Site		Skin Sore	11		E6
7261	1999-11-12	throat		Screening	11		E6
2692	2001-02-09	skin sore / abscess / burns / IV Site		Skin Abscess	11		E6
3850	2003-10-20	other	NASAL SWAB	Screening	11		E6
4180	2004-07-27	throat	Asymptomatic	Screening	11		E6
4185	2004-07-27	throat		Pharyngitis	11		E6
4256	2004-09-07	throat	Asymptomatic	Screening	11		E6
4267	2004-09-07	skin sore / abscess / burns / IV Site	L FOOT	Skin Sore	11		E6
4286	2004-09-08	throat	Asymptomatic	Screening	11		E6
4341	2004-09-14	skin sore / abscess / burns / IV Site	PURULENT	Skin Sore	11		E6
4342	2004-09-14	skin sore / abscess / burns / IV Site	PURULENT	Skin Sore	11		E6
4376	2004-09-17	skin sore / abscess / burns / IV Site	CRUSTED	Skin Sore	11		E6
4380	2004-09-17	throat	Asymptomatic	Screening	11		E6
4381	2004-09-17	skin sore / abscess / burns / IV Site	FLAT	Skin Sore	11		E6
4441	2004-09-22	skin sore / abscess / burns / IV Site	CRUSTED	Skin Sore	11		E6
4442	2004-09-22	skin sore / abscess / burns / IV Site	CRUSTED	Skin Sore	11		E6
4443	2004-09-22	skin sore / abscess / burns / IV Site	CRUSTED	Skin Sore	11		E6
4495	2004-10-05	throat	Asymptomatic	Screening	11		E6
4540	2004-11-09	throat	Asymptomatic	Screening	11		E6
4547	2004-11-09	throat	Asymptomatic	Screening	11		E6
4559	2004-11-09	skin sore / abscess / burns / IV Site	L LEG	Skin Sore	11		E6
4560	2004-11-09	skin sore / abscess / burns / IV Site	R LEG	Skin Sore	11		E6
4555	2004-11-10	throat	Asymptomatic	Screening	11		E6
4621	2004-12-09	throat	Asymptomatic	Screening	11		E6
4629	2004-12-09	skin sore / abscess / burns / IV Site	R LEG	Skin Sore	11		E6
4918	2005-01-02	skin sore / abscess / burns / IV Site	L BUTTOCK	Skin Sore	11		E6
4658	2005-01-04	throat	Asymptomatic	Screening	11		E6
4660	2005-01-05	throat	Asymptomatic	Screening	11		E6
4663	2005-01-05	throat	Asymptomatic	Screening	11		E6
4691	2005-01-05	skin sore / abscess / burns / IV Site	L HAND	Skin Sore	11		E6
4846	2005-02-02	skin sore / abscess / burns / IV Site	R 2ND TOE	Skin Sore	11		E6
4724	2005-02-08	throat	Asymptomatic	Screening	11		E6
4752	2005-02-10	throat	Asymptomatic	Screening	11		E6
4947	2005-04-05	skin sore / abscess / burns / IV Site	FLAT	Skin Sore	11		E6
4951	2005-04-05	skin sore / abscess / burns / IV Site	PURULENT	Skin Sore	11		E6
4961	2005-04-06	skin sore / abscess / burns / IV Site	CRUSTED	Skin Sore	11		E6
5644	2005-04-23	skin sore / abscess / burns / IV Site	R LEG	Skin Sore	11		E6
5645	2005-04-23	skin sore / abscess / burns / IV Site	R LOWER LEG	Skin Sore	11		E6
5068	2005-05-17	throat	Asymptomatic	Screening	11		E6
5082	2005-05-17	throat	Asymptomatic	Screening	11		E6
5098	2005-05-18	throat	Asymptomatic	Screening	11		E6
5167	2005-05-21	skin sore / abscess / burns / IV Site		Skin Sore	11		E6
5196	2005-05-31	skin sore / abscess / burns / IV Site	FLAT	Skin Sore	11		E6
5207	2005-05-31	skin sore / abscess / burns / IV Site	PURULENT	Skin Sore	11		E6
5218	2005-05-31	throat	Asymptomatic	Screening	11		E6
5242	2005-06-01	skin sore / abscess / burns / IV Site	CRUSTED	Skin Sore	11		E6
5304	2005-06-29	skin sore / abscess / burns / IV Site	PURULENT	Skin Sore	11		E6
5306	2005-06-29	skin sore / abscess / burns / IV Site	PURULENT	Skin Sore	11		E6
5321	2005-06-29	skin sore / abscess / burns / IV Site	PURULENT	Skin Sore	11		E6
5323	2005-06-29	skin sore / abscess / burns / IV Site	CRUSTED	Skin Sore	11		E6
6404	2006-09-11	skin sore / abscess / burns / IV Site	L LOIN	Skin Abscess	11		E6
6770	2007-04-25	skin sore / abscess / burns / IV Site	R KNEE	Skin Sore	11		E6
9	1990-12-05	joint / synovial fluid		Septic Arthritis	12		A-C4
185	1994-03-25	throat		Pharyngitis	12		A-C4
488	1995-08-06	throat		Pharyngitis	12		A-C4
880	1996-06-27	throat		Pharyngitis	12		A-C4
3785	2003-11-17	throat	Asymptomatic	Screening	12		A-C4
4120	2004-07-01	throat	Asymptomatic	Screening	12		A-C4
4194	2004-08-04	throat	Asymptomatic	Screening	12		A-C4
4405	2004-09-21	throat	Asymptomatic	Screening	12		A-C4
4518	2004-10-13	throat	Asymptomatic	Screening	12		A-C4
423	1995-06-11	skin sore / abscess / burns / IV Site	R LEG	Skin Sore	14		Clade_Y_3
424	1995-06-12	skin sore / abscess / burns / IV Site	R FOREARM	Skin Abscess	14		Clade_Y_3
430	1995-06-15	skin sore / abscess / burns / IV Site	L LEG	Skin Sore	14		Clade_Y_3
432	1995-06-17	skin sore / abscess / burns / IV Site	L SOLE	Skin Sore	14		Clade_Y_3
450	1995-06-22	skin sore / abscess / burns / IV Site	INFECTED SCABIES	Skin Sore	14		Clade_Y_3
478	1995-07-22	skin sore / abscess / burns / IV Site	R LEG	Skin Sore	14		Clade_Y_3
483	1995-07-29	skin sore / abscess / burns / IV Site	L FOOT	Skin Sore	14		Clade_Y_3
501	1995-08-09	blood		septicemia/bacteremi	14		Clade_Y_3
506	1995-08-22	skin sore / abscess / burns / IV Site		Skin Sore	14		Clade_Y_3
531	1995-08-22	skin sore / abscess / burns / IV Site	R ANKLE PUS	Skin Sore	14		Clade_Y_3
509	1995-08-28	skin sore / abscess / burns / IV Site	L BREAST	Skin Abscess	14		Clade_Y_3
8046	1995-09-01	skin sore / abscess / burns / IV Site		Skin Sore	14		Clade_Y_3
8050	1995-09-01	skin sore / abscess / burns / IV Site		Skin Sore	14		Clade_Y_3
8053	1995-09-01	skin sore / abscess / burns / IV Site		Skin Sore	14		Clade_Y_3
518	1995-09-05	skin sore / abscess / burns / IV Site	L BREAST	Skin Abscess	14		Clade_Y_3
519	1995-09-05	skin sore / abscess / burns / IV Site		Skin Sore	14		Clade_Y_3
535	1995-09-18	skin sore / abscess / burns / IV Site	R ARM	Skin Sore	14		Clade_Y_3
537	1995-09-18	skin sore / abscess / burns / IV Site	L GROIN	Skin Abscess	14		Clade_Y_3
550	1995-09-23	skin sore / abscess / burns / IV Site	CHIN PUS	Skin Abscess	14		Clade_Y_3
566	1995-10-04	throat		Pharyngitis	14		Clade_Y_3
587	1995-10-17	other	EAR DISCHARGE	other	14		Clade_Y_3
608	1995-11-16	skin sore / abscess / burns / IV Site	R FACE	Skin Abscess	14		Clade_Y_3
614	1995-11-20	skin sore / abscess / burns / IV Site	L BREAST	Skin Abscess	14		Clade_Y_3
622	1995-11-27	blood		septicemia/bacteremi	14		Clade_Y_3
8057	1995-12-01	skin sore / abscess / burns / IV Site		Skin Sore	14		Clade_Y_3
8064	1995-12-01	skin sore / abscess / burns / IV Site		Skin Sore	14		Clade_Y_3
8066	1995-12-01	skin sore / abscess / burns / IV Site		Skin Sore	14		Clade_Y_3
8070	1995-12-01	skin sore / abscess / burns / IV Site		Skin Sore	14		Clade_Y_3
8071	1995-12-01	skin sore / abscess / burns / IV Site		Skin Sore	14		Clade_Y_3
8076	1995-12-01	throat	Asymptomatic	Screening	14		Clade_Y_3
8077	1995-12-01	throat	Asymptomatic	Screening	14		Clade_Y_3
8080	1995-12-01	throat	Asymptomatic	Screening	14		Clade_Y_3
8082	1995-12-01	throat	Asymptomatic	Screening	14		Clade_Y_3
8085	1995-12-01	throat	Asymptomatic	Screening	14		Clade_Y_3
680	1995-12-27	skin sore / abscess / burns / IV Site	L GROIN	Skin Sore	14		Clade_Y_3
706	1996-02-04	skin sore / abscess / burns / IV Site		Skin Sore	14		Clade_Y_3
709	1996-02-06	skin sore / abscess / burns / IV Site		Skin Sore	14		Clade_Y_3
712	1996-02-13	skin sore / abscess / burns / IV Site		Skin Sore	14		Clade_Y_3
743	1996-03-01	blood		septicemia/bacteremi	14		Clade_Y_3
816	1996-04-28	throat		Pharyngitis	14		Clade_Y_3
830	1996-05-08	skin sore / abscess / burns / IV Site	LOWER L LEG 1	Skin Sore	14		Clade_Y_3
831	1996-05-08	skin sore / abscess / burns / IV Site	LOWER L LEG 2	Skin Sore	14		Clade_Y_3
10006	1997-01-01	throat	OROPHARYNGEAL	Screening	14		Clade_Y_3
1235	1997-09-30	skin sore / abscess / burns / IV Site		Skin Abscess	14		Clade_Y_3
1233	1997-10-01	skin sore / abscess / burns / IV Site		Skin Abscess	14		Clade_Y_3
7150	1997-10-15	skin sore / abscess / burns / IV Site		Skin Sore	14		Clade_Y_3
7151	1997-10-15	skin sore / abscess / burns / IV Site		Skin Sore	14		Clade_Y_3
7245	1999-09-07	skin sore / abscess / burns / IV Site		Skin Sore	14		Clade_Y_3
7247	1999-09-08	skin sore / abscess / burns / IV Site		Skin Sore	14		Clade_Y_3
4377	2004-09-17	skin sore / abscess / burns / IV Site	PURULENT	Skin Sore	14		Clade_Y_3
4378	2004-09-17	skin sore / abscess / burns / IV Site	PURULENT	Skin Sore	14		Clade_Y_3
4985	2005-04-01	skin sore / abscess / burns / IV Site		Skin Sore	14		Clade_Y_3
4948	2005-04-05	skin sore / abscess / burns / IV Site	FLAT	Skin Sore	14		Clade_Y_3
4949	2005-04-05	skin sore / abscess / burns / IV Site	CRUSTED	Skin Sore	14		Clade_Y_3
611	1995-11-19	skin sore / abscess / burns / IV Site	L LEG	Skin Abscess	15		E3
4810	2005-02-02	skin sore / abscess / burns / IV Site		Skin Sore	15		E3
4848	2005-02-02	skin sore / abscess / burns / IV Site	L AXILLA	Skin Abscess	15		E3
4956	2005-04-05	skin sore / abscess / burns / IV Site	PURULENT	Skin Sore	15		E3
4957	2005-04-05	skin sore / abscess / burns / IV Site	PURULENT	Skin Sore	15		E3
4960	2005-04-06	skin sore / abscess / burns / IV Site	FLAT	Skin Sore	15		E3
4965	2005-04-06	skin sore / abscess / burns / IV Site	PURULENT	Skin Sore	15		E3
4966	2005-04-06	skin sore / abscess / burns / IV Site	PURULENT	Skin Sore	15		E3
4971	2005-04-07	skin sore / abscess / burns / IV Site	PURULENT	Skin Sore	15		E3
5134	2005-05-24	throat	Asymptomatic	Screening	15		E3
5137	2005-05-24	throat	Asymptomatic	Screening	15		E3
5157	2005-05-24	skin sore / abscess / burns / IV Site	R KNEE	Skin Sore	15		E3
5158	2005-05-24	skin sore / abscess / burns / IV Site	R KNEE	Skin Sore	15		E3
5143	2005-05-25	throat	Asymptomatic	Screening	15		E3
5181	2005-05-31	throat	Asymptomatic	Screening	15		E3
5183	2005-05-31	skin sore / abscess / burns / IV Site	PURULENT	Skin Sore	15		E3
5195	2005-05-31	throat	Asymptomatic	Screening	15		E3
5203	2005-05-31	skin sore / abscess / burns / IV Site	CRUSTED	Skin Sore	15		E3
5205	2005-05-31	throat	Asymptomatic	Screening	15		E3
5224	2005-05-31	skin sore / abscess / burns / IV Site	CRUSTED	Skin Sore	15		E3
5964	2005-08-28	skin sore / abscess / burns / IV Site		Skin Abscess	15		E3
5817	2005-09-06	throat		Screening	15		E3
5904	2005-12-13	skin sore / abscess / burns / IV Site	ABDOMEN	Skin Sore	15		E3
6185	2006-04-30	skin sore / abscess / burns / IV Site	L FOOT	Skin Sore	15		E3
1944	1999-08-18	skin sore / abscess / burns / IV Site		Skin Abscess	18		Clade_Y_5
1949	1999-08-24	other	EYE	other	18		Clade_Y_5
1950	1999-09-06	skin sore / abscess / burns / IV Site		Skin Sore	18		Clade_Y_5
2064	1999-10-31	skin sore / abscess / burns / IV Site		Skin Sore	18		Clade_Y_5
7258	1999-11-10	skin sore / abscess / burns / IV Site		Skin Sore	18		Clade_Y_5
2210	2000-02-06	skin sore / abscess / burns / IV Site		Skin Sore	18		Clade_Y_5
2214	2000-02-18	skin sore / abscess / burns / IV Site		Skin Sore	18		Clade_Y_5
2266	2000-04-07	skin sore / abscess / burns / IV Site	L ARM	Skin Sore	18		Clade_Y_5
5582	2005-04-26	throat	Asymptomatic	Screening	18		Clade_Y_5
7943	1995-05-10	skin sore / abscess / burns / IV Site	FINGER	APSGN	19		Clade_Y_6
7957	1995-05-10	skin sore / abscess / burns / IV Site		Skin Sore	19		Clade_Y_6
7961	1995-05-10	skin sore / abscess / burns / IV Site	PUS	Skin Sore	19		Clade_Y_6
7950	1995-05-11	skin sore / abscess / burns / IV Site	LEG	APSGN	19		Clade_Y_6
7964	1995-05-11	skin sore / abscess / burns / IV Site	HAND	Skin Sore	19		Clade_Y_6
7976	1995-06-27	skin sore / abscess / burns / IV Site		APSGN?	19		Clade_Y_6
7984	1995-06-30	skin sore / abscess / burns / IV Site		APSGN?	19		Clade_Y_6
457	1995-07-01	skin sore / abscess / burns / IV Site		APSGN?	19		Clade_Y_6
7986	1995-07-03	throat		Pharyngitis	19		Clade_Y_6
7987	1995-07-03	throat		Pharyngitis	19		Clade_Y_6
7989	1995-07-05	skin sore / abscess / burns / IV Site		APSGN?	19		Clade_Y_6
3711	2003-08-06	throat	Asymptomatic	Screening	19		Clade_Y_6
4624	2004-12-08	skin sore / abscess / burns / IV Site	R FOOT	Skin Sore	19		Clade_Y_6
210	1994-06-03	blood		septicemia/bacteremi	22		E4
8011	1995-02-01	skin sore / abscess / burns / IV Site		Skin Sore	22		E4
8019	1995-02-01	skin sore / abscess / burns / IV Site		Skin Sore	22		E4
8023	1995-02-01	skin sore / abscess / burns / IV Site		Skin Sore	22		E4
8028	1995-02-01	skin sore / abscess / burns / IV Site		Skin Sore	22		E4
8034	1995-02-01	skin sore / abscess / burns / IV Site		Skin Sore	22		E4
8139	1995-02-01	skin sore / abscess / burns / IV Site		Skin Sore	22		E4
8141	1995-02-01	throat	Asymptomatic	Screening	22		E4
8142	1995-02-01	skin sore / abscess / burns / IV Site		Skin Sore	22		E4
8145	1995-02-01	throat	Asymptomatic	Screening	22		E4
1833	1999-04-30	skin sore / abscess / burns / IV Site	L THIGH FAT TISSUE	nec fasciitis	22		E4
2023	1999-07-04	throat		Pharyngitis	22		E4
1996	1999-07-23	throat		Pharyngitis	22		E4
2003	1999-08-17	skin sore / abscess / burns / IV Site		Skin Sore	22		E4
1932	1999-08-22	skin sore / abscess / burns / IV Site		Skin Abscess	22		E4
1939	1999-08-28	throat			22		E4
1936	1999-09-12	throat		Pharyngitis	22		E4
3784	2003-11-17	throat	Asymptomatic	Screening	22		E4
3797	2003-11-18	throat	Asymptomatic	Screening	22		E4
3867	2004-02-24	throat	Asymptomatic	Screening	22		E4
3868	2004-02-24	throat	Asymptomatic	Screening	22		E4
3873	2004-02-24	throat	Asymptomatic	Screening	22		E4
3876	2004-02-25	throat	Asymptomatic	Screening	22		E4
3877	2004-02-25	throat	Asymptomatic	Screening	22		E4
3929	2004-03-22	throat	Asymptomatic	Screening	22		E4
3933	2004-03-22	throat	Asymptomatic	Screening	22		E4
3943	2004-03-23	throat	Asymptomatic	Screening	22		E4
3977	2004-04-20	throat	Asymptomatic	Screening	22		E4
4150	2004-07-20	throat	Asymptomatic	Screening	22		E4
4257	2004-09-07	throat	Asymptomatic	Screening	22		E4
4275	2004-09-08	throat	Asymptomatic	Screening	22		E4
4281	2004-09-14	throat	Asymptomatic	Screening	22		E4
235	1994-11-14	blood		septicemia/bacteremi	24		Clade_Y_8
7048	2007-10-13	skin sore / abscess / burns / IV Site		Skin Sore	24		Clade_Y_8
34	1991-06-21	skin sore / abscess / burns / IV Site	R FOOT	Skin Sore	25		E3
5385	1991-06-21	skin sore / abscess / burns / IV Site		Skin Sore	25		E3
5389	1991-06-21	skin sore / abscess / burns / IV Site		Skin Sore	25		E3
5419	1991-06-21	normal skin		Screening	25		E3
43	1991-08-15	blood		septicemia/bacteremi	25		E3
5555	1991-12-01	skin sore / abscess / burns / IV Site	L HAND/R LEG	Skin Sore	25		E3
5557	1991-12-01	skin sore / abscess / burns / IV Site	R HEEL	Skin Sore	25		E3
227	1994-10-13	blood		septicemia/bacteremi	25		E3
7971	1995-05-11	skin sore / abscess / burns / IV Site		Skin Sore	25		E3
452	1995-06-24	skin sore / abscess / burns / IV Site	R FOREARM	cellulitis	25		E3
7983	1995-06-29	skin sore / abscess / burns / IV Site		APSGN?	25		E3
7985	1995-07-03	skin sore / abscess / burns / IV Site		APSGN?	25		E3
8065	1995-12-01	skin sore / abscess / burns / IV Site		Skin Sore	25		E3
8067	1995-12-01	skin sore / abscess / burns / IV Site		Skin Sore	25		E3
8069	1995-12-01	skin sore / abscess / burns / IV Site		Skin Sore	25		E3
8075	1995-12-01	skin sore / abscess / burns / IV Site		Skin Sore	25		E3
8086	1996-05-01	skin sore / abscess / burns / IV Site		Skin Sore	25		E3
8090	1996-05-01	skin sore / abscess / burns / IV Site		Skin Sore	25		E3
1096	1997-03-24	other	ABDOMEN WALL		25		E3
1114	1997-03-30	blood		septicemia/bacteremi	25		E3
1115	1997-04-10	skin sore / abscess / burns / IV Site		Skin Abscess	25		E3
1132	1997-04-13	skin sore / abscess / burns / IV Site		cellulitis	25		E3
7135	1997-10-15	throat		Screening	25		E3
3726	2003-08-19	skin sore / abscess / burns / IV Site	L UPPER EYELID	Skin Sore	25		E3
3844	2004-01-21	throat	Asymptomatic	Screening	25		E3
3962	2004-04-07	throat	Asymptomatic	Screening	25		E3
4040	2004-05-19	throat	Asymptomatic	Screening	25		E3
5187	2005-05-31	skin sore / abscess / burns / IV Site	CRUSTED	Skin Sore	25		E3
5216	2005-05-31	skin sore / abscess / burns / IV Site	CRUSTED	Skin Sore	25		E3
672	1995-12-19	throat		Pharyngitis	28		E4
5539	1993-08-01	skin sore / abscess / burns / IV Site	L ARM	Skin Sore	33		D4
5548	1993-08-01	skin sore / abscess / burns / IV Site	L WRIST SCABIES	Skin Sore	33		D4
5443	1993-11-01	skin sore / abscess / burns / IV Site	R WRIST	Skin Sore	33		D4
5444	1993-11-01	skin sore / abscess / burns / IV Site	R KNEE	Skin Sore	33		D4
5445	1993-11-01	skin sore / abscess / burns / IV Site	L KNEE	Skin Sore	33		D4
5448	1993-11-01	skin sore / abscess / burns / IV Site	L TOE	Skin Sore	33		D4
5456	1993-11-01	skin sore / abscess / burns / IV Site	R HAND	Skin Sore	33		D4
7162	1999-06-05	skin sore / abscess / burns / IV Site		Skin Sore	33		D4
7165	1999-06-05	skin sore / abscess / burns / IV Site		Skin Sore	33		D4
7183	1999-06-07	skin sore / abscess / burns / IV Site		Skin Sore	33		D4
7187	1999-06-07	skin sore / abscess / burns / IV Site		Skin Sore	33		D4
1922	1999-09-03	blood			33		D4
3709	2003-08-06	skin sore / abscess / burns / IV Site		Skin Sore	33		D4
3878	2004-02-25	throat	Asymptomatic	Screening	33		D4
3986	2004-04-20	skin sore / abscess / burns / IV Site	R TOE	Skin Sore	33		D4
3999	2004-04-21	skin sore / abscess / burns / IV Site	L ARM	Skin Sore	33		D4
4060	2004-05-20	skin sore / abscess / burns / IV Site	R LEG	Skin Sore	33		D4
4157	2004-07-22	skin sore / abscess / burns / IV Site	L LEG	Skin Sore	33		D4
4179	2004-07-27	throat	Asymptomatic	Screening	33		D4
4192	2004-07-29	skin sore / abscess / burns / IV Site	L KNEE	Skin Sore	33		D4
4249	2004-08-17	throat	Asymptomatic	Screening	33		D4
4266	2004-09-07	skin sore / abscess / burns / IV Site	L FOOT	Skin Sore	33		D4
4328	2004-09-11	skin sore / abscess / burns / IV Site	L UPPER ARM	Skin Abscess	33		D4
4454	2004-09-23	skin sore / abscess / burns / IV Site	CRUSTED	Skin Sore	33		D4
4503	2004-10-06	skin sore / abscess / burns / IV Site	L LEG	Skin Sore	33		D4
4506	2004-10-07	skin sore / abscess / burns / IV Site	R LEG	Skin Sore	33		D4
5615	2005-03-30	skin sore / abscess / burns / IV Site	L GROIN	Skin Abscess	33		D4
5220	2005-05-31	skin sore / abscess / burns / IV Site	PURULENT	Skin Sore	33		D4
5227	2005-06-01	skin sore / abscess / burns / IV Site	PURULENT	Skin Sore	33		D4
5250	2005-06-01	skin sore / abscess / burns / IV Site	CRUSTED	Skin Sore	33		D4
5326	2005-06-30	skin sore / abscess / burns / IV Site	PURULENT	Skin Sore	33		D4
9290	2011-06-06	blood			33		D4
3335	2002-06-15	skin sore / abscess / burns / IV Site	LUSCS	Skin Sore	39		A-C4
9867	2012-06-27	other			39		A-C4
7956	1995-05-10	skin sore / abscess / burns / IV Site		Skin Sore	41		D4
7970	1995-05-10	skin sore / abscess / burns / IV Site		Skin Sore	41		D4
10002	1997-01-01	throat	OROPHARYNGEAL	Screening	41		D4
6648	2007-02-13	blood			41		D4
6818	2007-05-30	skin sore / abscess / burns / IV Site	L FOOT	Skin Sore	41		D4
6819	2007-05-30	skin sore / abscess / burns / IV Site	FOOT	Skin Abscess	41		D4
234	1994-11-02	throat		Pharyngitis	42		E6
581	1995-10-13	skin sore / abscess / burns / IV Site	L LEG	cellulitis	42		E6
8087	1996-05-01	skin sore / abscess / burns / IV Site		Skin Sore	42		E6
8088	1996-05-01	skin sore / abscess / burns / IV Site		Skin Sore	42		E6
8091	1996-05-01	skin sore / abscess / burns / IV Site		Skin Sore	42		E6
8093	1996-05-01	skin sore / abscess / burns / IV Site		Skin Sore	42		E6
8105	1996-06-01	skin sore / abscess / burns / IV Site		Skin Sore	42		E6
978	1996-11-17	skin sore / abscess / burns / IV Site		Skin Sore	42		E6
8119	1996-12-01	skin sore / abscess / burns / IV Site		Skin Sore	42		E6
2585	2000-10-31	skin sore / abscess / burns / IV Site		Skin Sore	42		E6
2581	2000-11-14	skin sore / abscess / burns / IV Site		Skin Sore	42		E6
3026	2001-09-14	throat			42		E6
4368	2004-09-16	skin sore / abscess / burns / IV Site	FLAT	Skin Sore	42		E6
4418	2004-09-21	skin sore / abscess / burns / IV Site	CRUSTED	Skin Sore	42		E6
4420	2004-09-21	skin sore / abscess / burns / IV Site	PURULENT	Skin Sore	42		E6
4421	2004-09-21	skin sore / abscess / burns / IV Site	PURULENT	Skin Sore	42		E6
4422	2004-09-21	skin sore / abscess / burns / IV Site	CRUSTED	Skin Sore	42		E6
4736	2005-02-08	skin sore / abscess / burns / IV Site		Skin Sore	42		E6
4737	2005-02-08	skin sore / abscess / burns / IV Site		Skin Sore	42		E6
4982	2005-04-01	skin sore / abscess / burns / IV Site		Skin Sore	42		E6
4991	2005-04-01	skin sore / abscess / burns / IV Site		Skin Sore	42		E6
4955	2005-04-05	skin sore / abscess / burns / IV Site	CRUSTED	Skin Sore	42		E6
5776	2005-05-01	skin sore / abscess / burns / IV Site		Skin Sore	42		E6
5131	2005-05-24	throat	Asymptomatic	Screening	42		E6
5229	2005-06-01	throat	Asymptomatic	Screening	42		E6
5231	2005-06-01	skin sore / abscess / burns / IV Site	CRUSTED	Skin Sore	42		E6
5290	2005-06-21	throat	Asymptomatic	Screening	42		E6
5296	2005-06-22	skin sore / abscess / burns / IV Site	TOE	Skin Sore	42		E6
5318	2005-06-29	throat	Asymptomatic	Screening	42		E6
7962	1995-05-10	skin sore / abscess / burns / IV Site	L LEG	Skin Sore	44		E3
459	1995-07-01	skin sore / abscess / burns / IV Site		APSGN?	44		E3
460	1995-07-01	skin sore / abscess / burns / IV Site		Skin Sore	44		E3
481	1995-07-25	skin sore / abscess / burns / IV Site	R LEG	cellulitis	44		E3
564	1995-10-02	skin sore / abscess / burns / IV Site	R LEG	Skin Sore	44		E3
8055	1995-12-01	throat	Asymptomatic	Screening	44		E3
8056	1995-12-01	skin sore / abscess / burns / IV Site		Skin Sore	44		E3
785	1996-04-08	throat		Pharyngitis	44		E3
8094	1996-05-01	skin sore / abscess / burns / IV Site		Skin Sore	44		E3
8102	1996-05-01	skin sore / abscess / burns / IV Site		Skin Sore	44		E3
8103	1996-05-01	skin sore / abscess / burns / IV Site		Skin Sore	44		E3
1948	1999-08-24	skin sore / abscess / burns / IV Site		Skin Sore	44		E3
1928	1999-09-07	blood			44		E3
1937	1999-09-07	blood			44		E3
7210	1999-09-07	skin sore / abscess / burns / IV Site		Skin Sore	44		E3
2903	2001-07-06	skin sore / abscess / burns / IV Site		Skin Sore	44		E3
3163	2001-12-02	genital	HVS	other	44		E3
3139	2001-12-13	skin sore / abscess / burns / IV Site	R BREAST	Skin Sore	44		E3
3191	2002-02-14	blood		septicemia/bacteremi	44		E3
3257	2002-03-18	ear		other	44		E3
4701	2005-01-18	throat	Asymptomatic	Screening	44		E3
5763	2005-04-01	skin sore / abscess / burns / IV Site		Skin Sore	44		E3
4963	2005-04-06	skin sore / abscess / burns / IV Site	PURULENT	Skin Sore	44		E3
4964	2005-04-06	skin sore / abscess / burns / IV Site	PURULENT	Skin Sore	44		E3
5040	2005-04-28	throat	Asymptomatic	Screening	44		E3
5139	2005-05-24	throat	Asymptomatic	Screening	44		E3
5141	2005-05-24	throat	Asymptomatic	Screening	44		E3
5159	2005-05-24	skin sore / abscess / burns / IV Site	L LEG	Skin Sore	44		E3
5144	2005-05-25	throat	Asymptomatic	Screening	44		E3
5160	2005-05-25	skin sore / abscess / burns / IV Site	R LEG 1	Skin Sore	44		E3
5161	2005-05-25	skin sore / abscess / burns / IV Site	R LEG 2	Skin Sore	44		E3
5162	2005-05-25	skin sore / abscess / burns / IV Site	L LEG	Skin Sore	44		E3
5163	2005-05-25	skin sore / abscess / burns / IV Site	R LEG	Skin Sore	44		E3
5176	2005-05-31	skin sore / abscess / burns / IV Site	PURULENT	Skin Sore	44		E3
5179	2005-05-31	throat	Asymptomatic	Screening	44		E3
5180	2005-05-31	skin sore / abscess / burns / IV Site	CRUSTED	Skin Sore	44		E3
5193	2005-05-31	skin sore / abscess / burns / IV Site	CRUSTED	Skin Sore	44		E3
5246	2005-05-31	skin sore / abscess / burns / IV Site	CRUSTED	Skin Sore	44		E3
5280	2005-06-21	throat	Asymptomatic	Screening	44		E3
5332	2005-06-30	throat	Asymptomatic	Screening	44		E3
5333	2005-06-30	skin sore / abscess / burns / IV Site	PURULENT	Skin Sore	44		E3
5815	2005-09-06	throat		Screening	44		E3
5816	2005-09-06	throat		Screening	44		E3
6474	2006-10-24	skin sore / abscess / burns / IV Site		Skin Sore	44		E3
9880	2011-12-17	blood			44		E3
9823	2013-03-21	blood			44		E3
9864	2013-03-30	blood			44		E3
9929	2015-01-07	throat			44		E3
980	1996-11-12	skin sore / abscess / burns / IV Site		Skin Sore	48		E6
109	1993-02-26	other		other	49		E3
232	1994-10-31	throat		Pharyngitis	49		E3
8037	1995-04-01	skin sore / abscess / burns / IV Site		Skin Sore	49		E3
352	1995-04-18	skin sore / abscess / burns / IV Site	L WRIST	Skin Sore	49		E3
819	1996-04-29	blood		Septic Arthritis	49		E3
7280	1999-11-12	throat		Screening	49		E3
2188	2000-02-02	skin sore / abscess / burns / IV Site		APSGN	49		E3
2231	2000-02-27	skin sore / abscess / burns / IV Site		Skin Sore	49		E3
6902	2007-07-11	skin sore / abscess / burns / IV Site	L ARM	APSGN	49		E3
9882	2012-12-07	blood			49		E3
8000	1995-02-01	skin sore / abscess / burns / IV Site		Skin Sore	52		D4
8012	1995-02-01	skin sore / abscess / burns / IV Site		Skin Sore	52		D4
8016	1995-02-01	skin sore / abscess / burns / IV Site		Skin Sore	52		D4
8026	1995-02-01	skin sore / abscess / burns / IV Site		Skin Sore	52		D4
8030	1995-02-01	skin sore / abscess / burns / IV Site		Skin Sore	52		D4
253	1995-02-25	skin sore / abscess / burns / IV Site	DOG BITE	Skin Sore	52		D4
8041	1995-03-01	skin sore / abscess / burns / IV Site		Skin Sore	52		D4
288	1995-03-06	skin sore / abscess / burns / IV Site	L SHIN	Skin Abscess	52		D4
8035	1995-04-01	skin sore / abscess / burns / IV Site		Skin Sore	52		D4
455	1995-06-30	blood		septicemia/bacteremi	52		D4
8049	1995-08-01	skin sore / abscess / burns / IV Site		Skin Sore	52		D4
523	1995-08-14	skin sore / abscess / burns / IV Site	R ARM	Skin Sore	52		D4
8048	1995-09-01	skin sore / abscess / burns / IV Site		Skin Sore	52		D4
8051	1995-09-01	skin sore / abscess / burns / IV Site		Skin Sore	52		D4
8054	1995-09-01	skin sore / abscess / burns / IV Site		Skin Sore	52		D4
8072	1995-12-01	skin sore / abscess / burns / IV Site		Skin Sore	52		D4
10003	1997-01-01	throat	OROPHARYNGEAL	Screening	52		D4
1124	1997-04-22	skin sore / abscess / burns / IV Site	HEAD	Skin Sore	52		D4
10	1990-12-02	throat		APSGN	53		D4
13	1991-02-19	blood		septicemia/bacteremi	53		D4
59	1992-01-16	skin sore / abscess / burns / IV Site		Skin Sore	53		D4
342	1995-04-13	skin sore / abscess / burns / IV Site	L HAND	Skin Sore	53		D4
7096	1997-10-15	skin sore / abscess / burns / IV Site		Skin Sore	53		D4
7114	1997-10-15	skin sore / abscess / burns / IV Site	R KNEE	Skin Sore	53		D4
7115	1997-10-15	skin sore / abscess / burns / IV Site	L KNEE	Skin Sore	53		D4
1641	1998-10-11	skin sore / abscess / burns / IV Site		Skin Sore	53		D4
1713	1999-02-15	throat		ARF	53		D4
1737	1999-03-13	genital		other	53		D4
1985	1999-07-06	skin sore / abscess / burns / IV Site		Skin Sore	53		D4
1986	1999-07-12	skin sore / abscess / burns / IV Site		Skin Sore	53		D4
1976	1999-07-22	skin sore / abscess / burns / IV Site		Skin Sore	53		D4
1978	1999-07-27	skin sore / abscess / burns / IV Site		Skin Sore	53		D4
1991	1999-08-02	skin sore / abscess / burns / IV Site		Skin Sore	53		D4
7203	1999-09-07	throat		Screening	53		D4
7205	1999-09-07	skin sore / abscess / burns / IV Site		Skin Sore	53		D4
7207	1999-09-07	skin sore / abscess / burns / IV Site		Skin Sore	53		D4
7237	1999-09-07	skin sore / abscess / burns / IV Site		Skin Sore	53		D4
7244	1999-09-08	skin sore / abscess / burns / IV Site		Skin Sore	53		D4
2101	1999-11-27	skin sore / abscess / burns / IV Site		Skin Sore	53		D4
2396	2000-06-14	skin sore / abscess / burns / IV Site		APSGN	53		D4
2610	2000-11-18	skin sore / abscess / burns / IV Site		Skin Sore	53		D4
2663	2001-01-10	skin sore / abscess / burns / IV Site		Skin Sore	53		D4
2668	2001-01-13	skin sore / abscess / burns / IV Site		Skin Sore	53		D4
2667	2001-01-15	blood			53		D4
2669	2001-01-15	skin sore / abscess / burns / IV Site		Skin Abscess	53		D4
2670	2001-01-16	skin sore / abscess / burns / IV Site		Skin Sore	53		D4
2674	2001-01-23	blood			53		D4
2703	2001-02-21	skin sore / abscess / burns / IV Site		Skin Sore	53		D4
4417	2004-09-21	skin sore / abscess / burns / IV Site	PURULENT	Skin Sore	53		D4
4456	2004-09-23	skin sore / abscess / burns / IV Site	CRUSTED	Skin Sore	53		D4
4517	2004-10-12	skin sore / abscess / burns / IV Site	L LEG	Skin Sore	53		D4
4571	2004-11-17	skin sore / abscess / burns / IV Site	R LEG	Skin Sore	53		D4
5243	2005-06-01	skin sore / abscess / burns / IV Site	CRUSTED	Skin Sore	53		D4
9530	2011-08-24	blood			53		D4
9846	2012-06-01	blood			53		D4
9930	2015-02-26	skin sore / abscess / burns /			53		D4
5339	1991-12-01	skin sore / abscess / burns / IV Site		Skin Sore	54		D1
5350	1991-12-01	normal skin		Screening	54		D1
5352	1991-12-01	skin sore / abscess / burns / IV Site		Skin Sore	54		D1
5355	1991-12-01	skin sore / abscess / burns / IV Site		Skin Sore	54		D1
5363	1991-12-01	skin sore / abscess / burns / IV Site		Skin Sore	54		D1
5370	1991-12-01	skin sore / abscess / burns / IV Site		Skin Sore	54		D1
5375	1991-12-01	skin sore / abscess / burns / IV Site		Skin Sore	54		D1
5376	1991-12-01	skin sore / abscess / burns / IV Site		Skin Sore	54		D1
5521	1992-06-01	skin sore / abscess / burns / IV Site	L HAND	Skin Sore	54		D1
5569	1992-08-01	skin sore / abscess / burns / IV Site	L FOOT	Skin Sore	54		D1
5570	1992-08-01	skin sore / abscess / burns / IV Site	L KNEE	Skin Sore	54		D1
5537	1993-08-01	skin sore / abscess / burns / IV Site	R WRIST	Skin Sore	54		D1
5441	1993-11-01	skin sore / abscess / burns / IV Site	L ELBOW	Skin Sore	54		D1
5449	1993-11-01	skin sore / abscess / burns / IV Site	R HAND	Skin Sore	54		D1
178	1994-03-21	blood		septicemia/bacteremi	54		D1
8135	1994-12-01	skin sore / abscess / burns / IV Site		Skin Sore	54		D1
7253	1999-11-10	throat		Screening	54		D1
2563	2000-10-03	skin sore / abscess / burns / IV Site		Skin Abscess	54		D1
4954	2005-04-05	skin sore / abscess / burns / IV Site	PURULENT	Skin Sore	54		D1
4959	2005-04-05	skin sore / abscess / burns / IV Site	PURULENT	Skin Sore	54		D1
4967	2005-04-06	skin sore / abscess / burns / IV Site	PURULENT	Skin Sore	54		D1
4968	2005-04-06	skin sore / abscess / burns / IV Site	PURULENT	Skin Sore	54		D1
5174	2005-05-31	skin sore / abscess / burns / IV Site	CRUSTED	Skin Sore	54		D1
5185	2005-05-31	throat	Asymptomatic	Screening	54		D1
5214	2005-05-31	skin sore / abscess / burns / IV Site	CRUSTED	Skin Sore	54		D1
5215	2005-05-31	skin sore / abscess / burns / IV Site	CRUSTED	Skin Sore	54		D1
5244	2005-05-31	skin sore / abscess / burns / IV Site	CRUSTED	Skin Sore	54		D1
6749	2007-04-11	skin sore / abscess / burns / IV Site	SCALP	Skin Abscess	54		D1
9958	2014-09-25	skin sore / abscess / burns /			54		D1
25	1991-06-12	blood		septicemia/bacteremi	55		Outlier 1
5459	1991-11-01	skin sore / abscess / burns / IV Site	R KNEE	Skin Sore	55		Outlier 1
5467	1991-11-01	skin sore / abscess / burns / IV Site	L HAND	APSGN	55		Outlier 1
5468	1991-11-01	skin sore / abscess / burns / IV Site	L HAND	Skin Sore	55		Outlier 1
5469	1991-11-01	skin sore / abscess / burns / IV Site	R FOOT	Skin Sore	55		Outlier 1
5471	1991-11-01	skin sore / abscess / burns / IV Site	L KNEE	Skin Sore	55		Outlier 1
5472	1991-11-01	skin sore / abscess / burns / IV Site	R HIP	Skin Sore	55		Outlier 1
5473	1991-11-01	skin sore / abscess / burns / IV Site	SCABIES	Skin Sore	55		Outlier 1
5478	1991-11-01	skin sore / abscess / burns / IV Site		Skin Sore	55		Outlier 1
5480	1991-11-01	skin sore / abscess / burns / IV Site		Skin Sore	55		Outlier 1
5481	1991-11-01	skin sore / abscess / burns / IV Site	L ANKLE	Skin Sore	55		Outlier 1
5483	1991-11-01	skin sore / abscess / burns / IV Site		Skin Sore	55		Outlier 1
5484	1991-11-01	skin sore / abscess / burns / IV Site	LOWER L LEG	Skin Sore	55		Outlier 1
5485	1991-11-01	skin sore / abscess / burns / IV Site	FRONT PALM	Skin Sore	55		Outlier 1
5487	1991-11-01	skin sore / abscess / burns / IV Site	R LEG	APSGN	55		Outlier 1
81	1992-06-26	skin sore / abscess / burns / IV Site		APSGN	55		Outlier 1
4808	2005-02-01	skin sore / abscess / burns / IV Site		Skin Sore	55		Outlier 1
4729	2005-02-08	skin sore / abscess / burns / IV Site		APSGN	55		Outlier 1
4762	2005-02-14	throat	Asymptomatic	Screening	55		Outlier 1
4763	2005-02-14	throat	Asymptomatic	Screening	55		Outlier 1
4774	2005-02-15	throat	Asymptomatic	Screening	55		Outlier 1
4795	2005-02-15	skin sore / abscess / burns / IV Site	L LEG	Skin Sore	55		Outlier 1
4796	2005-02-15	skin sore / abscess / burns / IV Site	R LEG	Skin Sore	55		Outlier 1
4798	2005-02-15	skin sore / abscess / burns / IV Site	ARM	Skin Sore	55		Outlier 1
4776	2005-02-16	throat	Asymptomatic	Screening	55		Outlier 1
4801	2005-02-16	skin sore / abscess / burns / IV Site	R LEG	Skin Sore	55		Outlier 1
4780	2005-02-17	throat	Asymptomatic	Screening	55		Outlier 1
4782	2005-02-17	throat	Asymptomatic	Screening	55		Outlier 1
4790	2005-02-17	throat	Asymptomatic	Screening	55		Outlier 1
4791	2005-02-17	throat	Asymptomatic	Screening	55		Outlier 1
4792	2005-02-17	throat	Asymptomatic	Screening	55		Outlier 1
4803	2005-02-17	skin sore / abscess / burns / IV Site	LEG	APSGN	55		Outlier 1
4805	2005-02-17	skin sore / abscess / burns / IV Site	L LEG	Skin Sore	55		Outlier 1
4806	2005-02-17	skin sore / abscess / burns / IV Site	R LEG	Skin Sore	55		Outlier 1
4828	2005-03-08	throat	Asymptomatic	Screening	55		Outlier 1
5649	2005-03-17	skin sore / abscess / burns / IV Site	R KNEE	Skin Abscess	55		Outlier 1
4972	2005-04-01	skin sore / abscess / burns / IV Site		APSGN	55		Outlier 1
4973	2005-04-01	skin sore / abscess / burns / IV Site		Skin Sore	55		Outlier 1
4988	2005-04-01	skin sore / abscess / burns / IV Site		Skin Sore	55		Outlier 1
4989	2005-04-01	skin sore / abscess / burns / IV Site		Skin Sore	55		Outlier 1
4990	2005-04-11	skin sore / abscess / burns / IV Site		Skin Sore	55		Outlier 1
4994	2005-04-18	throat	Asymptomatic	Screening	55		Outlier 1
4995	2005-04-18	throat	Asymptomatic	Screening	55		Outlier 1
5000	2005-04-18	throat	Asymptomatic	Screening	55		Outlier 1
5002	2005-04-18	throat	Asymptomatic	Screening	55		Outlier 1
5636	2005-04-18	skin sore / abscess / burns / IV Site	L BIG TOE	Skin Sore	55		Outlier 1
5012	2005-04-19	throat	Asymptomatic	Screening	55		Outlier 1
5014	2005-04-19	throat	Asymptomatic	Screening	55		Outlier 1
5016	2005-04-19	throat	Asymptomatic	Screening	55		Outlier 1
5028	2005-04-19	skin sore / abscess / burns / IV Site	L ARM	Skin Sore	55		Outlier 1
4998	2005-04-20	throat	Asymptomatic	Screening	55		Outlier 1
5020	2005-04-20	throat	Asymptomatic	Screening	55		Outlier 1
5030	2005-04-20	skin sore / abscess / burns / IV Site	R LEG	Skin Sore	55		Outlier 1
5031	2005-04-20	skin sore / abscess / burns / IV Site	R LEG	Skin Sore	55		Outlier 1
5032	2005-04-20	skin sore / abscess / burns / IV Site	L LEG	Skin Sore	55		Outlier 1
5641	2005-04-20	skin sore / abscess / burns / IV Site	GROIN	Skin Abscess	55		Outlier 1
5049	2005-04-27	skin sore / abscess / burns / IV Site	L KNEE	Skin Sore	55		Outlier 1
5048	2005-04-28	throat	Asymptomatic	Screening	55		Outlier 1
5043	2005-04-29	throat	Asymptomatic	Screening	55		Outlier 1
5044	2005-04-29	throat	Asymptomatic	Screening	55		Outlier 1
5774	2005-05-01	skin sore / abscess / burns / IV Site		Skin Sore	55		Outlier 1
5658	2005-05-05	skin sore / abscess / burns / IV Site	PUSTULE	APSGN	55		Outlier 1
5055	2005-05-10	throat	Asymptomatic	Screening	55		Outlier 1
5063	2005-05-16	throat	Asymptomatic	Screening	55		Outlier 1
5071	2005-05-17	throat	Asymptomatic	Screening	55		Outlier 1
5072	2005-05-17	throat	Asymptomatic	Screening	55		Outlier 1
5089	2005-05-17	throat	Asymptomatic	Screening	55		Outlier 1
5092	2005-05-17	throat	Asymptomatic	Screening	55		Outlier 1
5094	2005-05-17	throat	Asymptomatic	Screening	55		Outlier 1
5103	2005-05-18	throat	Asymptomatic	Screening	55		Outlier 1
5119	2005-05-24	throat	Asymptomatic	Screening	55		Outlier 1
5125	2005-05-24	throat	Asymptomatic	Screening	55		Outlier 1
5147	2005-05-25	throat	Asymptomatic	Screening	55		Outlier 1
5149	2005-05-25	throat	Asymptomatic	Screening	55		Outlier 1
5151	2005-05-25	throat	Asymptomatic	Screening	55		Outlier 1
5156	2005-05-25	throat	Asymptomatic	Screening	55		Outlier 1
5268	2005-06-08	throat	Asymptomatic	APSGN	55		Outlier 1
5270	2005-06-08	skin sore / abscess / burns / IV Site	LEG 1	APSGN	55		Outlier 1
5271	2005-06-08	skin sore / abscess / burns / IV Site	LEG 2	APSGN	55		Outlier 1
5278	2005-06-20	throat	Asymptomatic	Screening	55		Outlier 1
5291	2005-06-21	throat	Asymptomatic	Screening	55		Outlier 1
5479	1991-11-01	skin sore / abscess / burns / IV Site	BUTTOCKS	Skin Sore	56		D4
56	1991-11-21	blood		septicemia/bacteremi	56		D4
5362	1991-12-01	skin sore / abscess / burns / IV Site		Skin Sore	56		D4
5549	1991-12-01	skin sore / abscess / burns / IV Site	R WRIST/KNEE	Skin Sore	56		D4
5562	1991-12-01	skin sore / abscess / burns / IV Site	L HIP	Skin Sore	56		D4
103	1993-01-14	blood		septicemia/bacteremi	56		D4
5524	1993-03-01	skin sore / abscess / burns / IV Site	L ELBOW	Skin Sore	56		D4
205	1994-05-23	blood		septicemia/bacteremi	56		D4
8126	1994-11-01	skin sore / abscess / burns / IV Site		Skin Sore	56		D4
265	1995-02-28	skin sore / abscess / burns / IV Site	L FOOT	Skin Sore	56		D4
1927	1999-09-07	blood		Skin Abscess	56		D4
4357	2004-09-15	skin sore / abscess / burns / IV Site	FLAT	Skin Sore	56		D4
4358	2004-09-15	skin sore / abscess / burns / IV Site	FLAT	Skin Sore	56		D4
4794	2005-02-14	skin sore / abscess / burns / IV Site	R LEG	Skin Sore	56		D4
4946	2005-04-05	skin sore / abscess / burns / IV Site	CRUSTED	Skin Sore	56		D4
4958	2005-04-05	skin sore / abscess / burns / IV Site	CRUSTED	Skin Sore	56		D4
5958	2005-08-22	skin sore / abscess / burns / IV Site	L LEG	Skin Abscess	56		D4
5959	2005-08-23	skin sore / abscess / burns / IV Site	L LOWER LEG	Skin Sore	56		D4
5961	2005-08-24	skin sore / abscess / burns / IV Site		Skin Sore	56		D4
5818	2005-09-05	skin sore / abscess / burns / IV Site	PURULENT	Skin Sore	56		D4
7944	1990-01-01	skin sore / abscess / burns / IV Site		APSGN?	57		Clade_Y_14
7948	1990-01-01	skin sore / abscess / burns / IV Site		APSGN?	57		Clade_Y_14
22	1991-05-29	skin sore / abscess / burns / IV Site		APSGN	57		Clade_Y_14
38	1991-06-19	skin sore / abscess / burns / IV Site		APSGN	57		Clade_Y_14
5382	1991-06-21	skin sore / abscess / burns / IV Site		Skin Sore	57		Clade_Y_14
5396	1991-06-21	skin sore / abscess / burns / IV Site		Skin Sore	57		Clade_Y_14
5399	1991-06-21	skin sore / abscess / burns / IV Site		Skin Sore	57		Clade_Y_14
5412	1991-06-21	skin sore / abscess / burns / IV Site		Skin Sore	57		Clade_Y_14
5428	1991-06-21	normal skin		Screening	57		Clade_Y_14
5433	1991-06-21	normal skin		Screening	57		Clade_Y_14
5434	1991-06-21	normal skin		Screening	57		Clade_Y_14
5435.2	1991-06-21	normal skin		Screening	57		Clade_Y_14
5413	1991-07-01	skin sore / abscess / burns / IV Site		Skin Sore	57		Clade_Y_14
48	1991-08-30	skin sore / abscess / burns / IV Site		APSGN	57		Clade_Y_14
1048	1997-01-21	blood		septicemia/bacteremi	57		Clade_Y_14
1134	1997-04-23	throat		Pharyngitis	57		Clade_Y_14
1135	1997-04-23	skin sore / abscess / burns / IV Site		cellulitis	57		Clade_Y_14
1140	1997-04-27	blood		septicemia/bacteremi	57		Clade_Y_14
35	1991-06-21	skin sore / abscess / burns / IV Site		Skin Sore	58		E3
5492	1992-03-01	skin sore / abscess / burns / IV Site	L SHOULDER	Skin Sore	58		E3
5493	1992-03-01	skin sore / abscess / burns / IV Site	L KNEE	Skin Sore	58		E3
5501	1992-03-01	skin sore / abscess / burns / IV Site	R FOOT	Skin Sore	58		E3
196	1994-04-20	blood		septicemia/bacteremi	58		E3
201	1994-05-05	blood		septicemia/bacteremi	58		E3
8013	1995-02-01	skin sore / abscess / burns / IV Site		Skin Sore	58		E3
8025	1995-02-01	skin sore / abscess / burns / IV Site		Skin Sore	58		E3
8140	1995-02-01	skin sore / abscess / burns / IV Site		Skin Sore	58		E3
8143	1995-02-01	skin sore / abscess / burns / IV Site		Skin Sore	58		E3
274	1995-03-03	skin sore / abscess / burns / IV Site	R KNEE	Skin Sore	58		E3
351	1995-04-20	skin sore / abscess / burns / IV Site	LEG	Skin Sore	58		E3
365	1995-04-22	blood		septicemia/bacteremi	58		E3
7963	1995-05-10	skin sore / abscess / burns / IV Site	FOOT	Skin Sore	58		E3
7975	1995-06-28	skin sore / abscess / burns / IV Site		APSGN?	58		E3
474	1995-07-13	skin sore / abscess / burns / IV Site	HAND	Skin Sore	58		E3
10014	1995-12-01	skin sore / abscess / burns / IV Site		Skin Sore	58		E3
687	1996-01-01	blood		nec fasciitis	58		E3
10000	1997-01-01	throat	OROPHARYNGEAL	Screening	58		E3
1056	1997-01-31	skin sore / abscess / burns / IV Site		Skin Sore	58		E3
2672	2001-01-24	skin sore / abscess / burns / IV Site		Skin Sore	58		E3
3869	2004-02-24	throat	Asymptomatic	Screening	58		E3
3871	2004-02-24	throat	Asymptomatic	Screening	58		E3
3932	2004-03-22	throat	Asymptomatic	Screening	58		E3
3979	2004-04-20	throat	Asymptomatic	Screening	58		E3
3992	2004-04-21	throat	Asymptomatic	Screening	58		E3
4147	2004-07-20	throat	Asymptomatic	Screening	58		E3
4455	2004-09-23	skin sore / abscess / burns / IV Site	PURULENT	Skin Sore	58		E3
4491	2004-10-05	throat	Asymptomatic	Screening	58		E3
4743	2005-02-09	throat	Asymptomatic	Screening	58		E3
4744	2005-02-09	throat	Asymptomatic	Screening	58		E3
4992	2005-04-01	skin sore / abscess / burns / IV Site		Skin Sore	58		E3
5758	2005-04-01	skin sore / abscess / burns / IV Site		Skin Sore	58		E3
9607	2011-09-09	blood			58		E3
9845	2012-05-27	blood			58		E3
8106	1996-11-01	skin sore / abscess / burns / IV Site		Skin Sore	60		E1
8112	1996-12-01	skin sore / abscess / burns / IV Site		Skin Sore	60		E1
1045	1997-01-21	skin sore / abscess / burns / IV Site		Skin Sore	60		E1
1053	1997-02-03	blood			60		E1
1196	1997-07-16	skin sore / abscess / burns / IV Site		Skin Sore	60		E1
1209	1997-08-17	skin sore / abscess / burns / IV Site		Skin Sore	60		E1
5381	1991-06-21	skin sore / abscess / burns / IV Site		Skin Sore	63		E6
5393	1991-06-21	skin sore / abscess / burns / IV Site		Skin Sore	63		E6
5405	1991-06-21	skin sore / abscess / burns / IV Site		Skin Sore	63		E6
5426	1991-06-21	normal skin		Screening	63		E6
5427	1991-06-21	normal skin		Screening	63		E6
1122	1997-04-22	skin sore / abscess / burns / IV Site	L OLECRANON	Skin Sore	63		E6
7116	1997-10-15	skin sore / abscess / burns / IV Site	R KNEE	Skin Sore	63		E6
7125	1997-10-15	skin sore / abscess / burns / IV Site		Skin Sore	63		E6
7126	1997-10-15	skin sore / abscess / burns / IV Site		Skin Sore	63		E6
7127	1997-10-15	skin sore / abscess / burns / IV Site		Skin Sore	63		E6
7128	1997-10-15	skin sore / abscess / burns / IV Site	R WRIST	Skin Sore	63		E6
7132	1997-10-15	throat		Screening	63		E6
7137	1997-10-15	throat		Screening	63		E6
7138	1997-10-15	skin sore / abscess / burns / IV Site	R LEG	Skin Sore	63		E6
1422	1998-03-21	blood		nec fasciitis	63		E6
1511	1998-05-05	skin sore / abscess / burns / IV Site		Skin Sore	63		E6
5486	1991-11-01	skin sore / abscess / burns / IV Site	R LEG	APSGN	67		E6
5343	1991-12-01	skin sore / abscess / burns / IV Site		Skin Sore	67		E6
5361	1991-12-01	skin sore / abscess / burns / IV Site		Skin Sore	67		E6
5365	1991-12-01	skin sore / abscess / burns / IV Site		Skin Sore	67		E6
5368	1991-12-01	normal skin		Screening	67		E6
5563	1991-12-01	normal skin	AXILLA/GROIN	Screening	67		E6
5503	1992-03-01	skin sore / abscess / burns / IV Site	R LOWER LEG	Skin Sore	67		E6
5516	1992-06-01	skin sore / abscess / burns / IV Site	ELBOW	Skin Sore	68		E2
5518	1992-06-01	skin sore / abscess / burns / IV Site	INDEX FINGER	Skin Sore	68		E2
82	1992-06-26	joint / synovial fluid	KNEE ASPIRATE		68		E2
99	1992-10-12	other		other	68		E2
100	1992-11-22	throat		APSGN	68		E2
100.1	1992-11-22	skin sore / abscess / burns / IV Site	FOOT	APSGN	68		E2
5435.1	1991-06-21	normal skin		Screening	70		D4
80	1992-06-23	blood		septicemia/bacteremi	70		D4
8144	1995-02-01	skin sore / abscess / burns / IV Site		Skin Sore	70		D4
266	1995-02-28	skin sore / abscess / burns / IV Site	PUS	Skin Sore	70		D4
345	1995-04-16	skin sore / abscess / burns / IV Site	PUS	Skin Sore	70		D4
7969	1995-05-10	skin sore / abscess / burns / IV Site		Skin Sore	70		D4
7960	1995-05-11	skin sore / abscess / burns / IV Site		Skin Sore	70		D4
7973	1995-05-11	skin sore / abscess / burns / IV Site	R LEG	Skin Sore	70		D4
1477	1998-04-18	blood		nec fasciitis	70		D4
7221	1999-09-07	skin sore / abscess / burns / IV Site		Skin Sore	70		D4
7230	1999-09-07	skin sore / abscess / burns / IV Site		Skin Sore	70		D4
7270	1999-11-10	skin sore / abscess / burns / IV Site		Skin Sore	70		D4
7279	1999-11-10	skin sore / abscess / burns / IV Site		Skin Sore	70		D4
7257	1999-11-12	skin sore / abscess / burns / IV Site		Skin Sore	70		D4
2361	2000-05-26	skin sore / abscess / burns / IV Site		APSGN	70		D4
2660	2001-01-08	skin sore / abscess / burns / IV Site	BLISTER ASPIRATE	nec fasciitis	70		D4
2661	2001-01-08	skin sore / abscess / burns / IV Site		nec fasciitis	70		D4
2662	2001-01-08	skin sore / abscess / burns / IV Site		nec fasciitis	70		D4
4425	2004-09-21	skin sore / abscess / burns / IV Site	PURULENT	Skin Sore	70		D4
4426	2004-09-21	skin sore / abscess / burns / IV Site	CRUSTED	Skin Sore	70		D4
4427	2004-09-21	skin sore / abscess / burns / IV Site	CRUSTED	Skin Sore	70		D4
4979	2005-03-01	skin sore / abscess / burns / IV Site		Skin Sore	70		D4
6441	2006-10-06	skin sore / abscess / burns / IV Site		Skin Sore	70		D4
53	1991-11-06	other		other	71		D2
1438	1997-12-13	skin sore / abscess / burns / IV Site		Skin Sore	71		D2
1993	1999-08-04	skin sore / abscess / burns / IV Site		Skin Sore	71		D2
4155	2004-07-21	throat	Asymptomatic	Screening	71		D2
4261	2004-09-07	throat	Asymptomatic	Screening	71		D2
4268	2004-09-07	skin sore / abscess / burns / IV Site	L LEG	Skin Sore	71		D2
4269	2004-09-07	skin sore / abscess / burns / IV Site	L KNEE	Skin Sore	71		D2
4270	2004-09-07	skin sore / abscess / burns / IV Site	L KNEE	Skin Sore	71		D2
4289	2004-09-09	throat	Asymptomatic	Screening	71		D2
4339	2004-09-14	skin sore / abscess / burns / IV Site	PURULENT	Skin Sore	71		D2
4392	2004-09-20	throat	Asymptomatic	Screening	71		D2
4449	2004-09-22	skin sore / abscess / burns / IV Site	PURULENT	Skin Sore	71		D2
4450	2004-09-22	skin sore / abscess / burns / IV Site	PURULENT	Skin Sore	71		D2
4492	2004-10-05	throat	Asymptomatic	Screening	71		D2
4496	2004-10-05	throat	Asymptomatic	Screening	71		D2
4508	2004-10-06	throat	Asymptomatic	Screening	71		D2
4577	2004-10-19	skin sore / abscess / burns / IV Site	LOWER BODY	Skin Sore	71		D2
4578	2004-10-19	skin sore / abscess / burns / IV Site	UPPER BODY	Skin Sore	71		D2
4558	2004-11-09	skin sore / abscess / burns / IV Site	L LEG	Skin Sore	71		D2
4594	2004-12-07	throat	Asymptomatic	Screening	71		D2
4627	2004-12-08	skin sore / abscess / burns / IV Site	R FOOT	Skin Sore	71		D2
4612	2004-12-09	throat	Asymptomatic	Screening	71		D2
4720	2005-02-08	throat	Asymptomatic	Screening	71		D2
4732	2005-02-08	skin sore / abscess / burns / IV Site		Skin Sore	71		D2
4740	2005-02-09	throat	Asymptomatic	Screening	71		D2
4820	2005-03-08	throat	Asymptomatic	Screening	71		D2
5005	2005-04-19	throat	Asymptomatic	Screening	71		D2
5029	2005-04-20	skin sore / abscess / burns / IV Site	INFECTED SCABIES	Skin Sore	71		D2
5269	2005-06-07	skin sore / abscess / burns / IV Site	LEG	Skin Sore	71		D2
514	1995-09-03	genital	HVS	other	73		E4
9861	2013-04-02	blood			73		E4
2679	1990-02-09	skin sore / abscess / burns / IV Site		Skin Sore	74		Clade_Y_15
5522	1993-03-01	skin sore / abscess / burns / IV Site	L KNEE	Skin Sore	74		Clade_Y_15
5528	1993-03-01	skin sore / abscess / burns / IV Site	L HEEL	Skin Sore	74		Clade_Y_15
5533	1993-03-01	skin sore / abscess / burns / IV Site	L ELBOW	Skin Sore	74		Clade_Y_15
180	1994-03-22	throat		Pharyngitis	74		Clade_Y_15
7999	1994-11-01	skin sore / abscess / burns / IV Site		Skin Sore	74		Clade_Y_15
8123	1994-11-01	skin sore / abscess / burns / IV Site		Skin Sore	74		Clade_Y_15
8127	1994-11-01	skin sore / abscess / burns / IV Site		Skin Sore	74		Clade_Y_15
8131	1994-11-01	skin sore / abscess / burns / IV Site		Skin Sore	74		Clade_Y_15
8137	1994-12-01	skin sore / abscess / burns / IV Site		Skin Sore	74		Clade_Y_15
8020	1995-02-01	skin sore / abscess / burns / IV Site		Skin Sore	74		Clade_Y_15
8045	1995-03-01	throat	Asymptomatic	Screening	74		Clade_Y_15
294	1995-03-13	skin sore / abscess / burns / IV Site	EAR	Skin Sore	74		Clade_Y_15
8052	1995-09-01	skin sore / abscess / burns / IV Site		Skin Sore	74		Clade_Y_15
8059	1995-12-01	skin sore / abscess / burns / IV Site		Skin Sore	74		Clade_Y_15
8099	1996-04-01	skin sore / abscess / burns / IV Site		Skin Sore	74		Clade_Y_15
8100	1996-04-01	skin sore / abscess / burns / IV Site		Skin Sore	74		Clade_Y_15
1959	1999-07-18	blood			74		Clade_Y_15
2845	2001-05-21	skin sore / abscess / burns / IV Site		Skin Sore	74		Clade_Y_15
3326	2002-06-05	blood			74		Clade_Y_15
6983	2007-08-27	skin sore / abscess / burns / IV Site	L KNEE	Skin Abscess	74		Clade_Y_15
20	1991-05-07	blood		septicemia/bacteremi	75		E6
79	1992-06-23	blood		septicemia/bacteremi	75		E6
222	1994-09-30	throat		Pharyngitis	75		E6
1210	1997-08-17	skin sore / abscess / burns / IV Site		Skin Sore	75		E6
1691	1999-01-12	skin sore / abscess / burns / IV Site		Skin Sore	75		E6
1999	1999-07-10	skin sore / abscess / burns / IV Site		Skin Sore	75		E6
3725	2003-08-19	other	R EYE		75		E6
3870	2004-02-24	throat	Asymptomatic	Screening	75		E6
3884	2004-02-25	throat	Asymptomatic	Screening	75		E6
3935	2004-03-22	throat	Asymptomatic	Screening	75		E6
3947	2004-03-24	throat	Asymptomatic	Screening	75		E6
3948	2004-03-24	throat	Asymptomatic	Screening	75		E6
3970	2004-04-19	throat	Asymptomatic	Screening	75		E6
3980	2004-04-20	throat	Asymptomatic	Screening	75		E6
4287	2004-09-09	throat	Asymptomatic	Screening	75		E6
4579	2004-10-20	throat	Asymptomatic	Screening	75		E6
5544	1993-08-01	skin sore / abscess / burns / IV Site		Skin Sore	76		E2
539	1995-09-20	skin sore / abscess / burns / IV Site	SCALP	Skin Sore	76		E2
814	1996-04-26	skin sore / abscess / burns / IV Site		Skin Sore	76		E2
822	1996-05-02	skin sore / abscess / burns / IV Site	R HAND	Skin Sore	76		E2
834	1996-05-12	skin sore / abscess / burns / IV Site	SMALL COLONY	Skin Sore	76		E2
835	1996-05-12	skin sore / abscess / burns / IV Site	LARGE COLONY	Skin Sore	76		E2
878	1996-06-01	blood		septicemia/bacteremi	76		E2
1107	1997-03-02	throat		Pharyngitis	76		E2
7101	1997-10-15	skin sore / abscess / burns / IV Site	L KNEE	Skin Sore	76		E2
7102	1997-10-15	skin sore / abscess / burns / IV Site	L KNEE	Skin Sore	76		E2
7105	1997-10-15	skin sore / abscess / burns / IV Site	R HAND	Skin Sore	76		E2
7136	1997-10-15	throat		Screening	76		E2
7139	1997-10-15	skin sore / abscess / burns / IV Site		Skin Sore	76		E2
1325	1997-10-22	skin sore / abscess / burns / IV Site		Skin Sore	76		E2
4618	2004-12-09	throat	Asymptomatic	Screening	76		E2
4631	2004-12-09	skin sore / abscess / burns / IV Site	R LEG	Skin Sore	76		E2
4636	2004-12-09	skin sore / abscess / burns / IV Site	L LEG	Skin Sore	76		E2
4709	2005-01-19	skin sore / abscess / burns / IV Site	THUMB	Skin Sore	76		E2
4706	2005-01-20	throat	Asymptomatic	Screening	76		E2
4713	2005-02-08	throat	Asymptomatic	Screening	76		E2
4746	2005-02-08	skin sore / abscess / burns / IV Site		Skin Sore	76		E2
16	1991-04-03	other		other	77		E4
5496	1992-03-01	skin sore / abscess / burns / IV Site	R KNEE	Skin Sore	77		E4
5515	1992-06-01	skin sore / abscess / burns / IV Site	L LITTLE FINGER	Skin Sore	77		E4
5568	1992-08-01	skin sore / abscess / burns / IV Site	R LEG	Skin Sore	77		E4
236	1994-11-16	throat		Pharyngitis	77		E4
400	1995-05-23	other		other	77		E4
694	1996-01-15	throat			77		E4
1120	1997-04-01	throat		Pharyngitis	77		E4
1980	1999-07-29	skin sore / abscess / burns / IV Site		Skin Abscess	77		E4
2000	1999-08-17	skin sore / abscess / burns / IV Site		Skin Abscess	77		E4
2895	2001-06-20	skin sore / abscess / burns / IV Site		Skin Sore	77		E4
3861	2004-02-16	skin sore / abscess / burns / IV Site	BACK	Skin Abscess	77		E4
4391	2004-09-16	skin sore / abscess / burns / IV Site	CRUSTED	Skin Sore	77		E4
5128	2005-05-24	throat	Asymptomatic	Screening	77		E4
8110	1996-11-01	skin sore / abscess / burns / IV Site		Skin Sore	78		E1
8107	1996-12-01	other	NASAL SWAB	Screening	78		E1
8108	1996-12-01	throat	Asymptomatic	Screening	78		E1
8115	1996-12-01	skin sore / abscess / burns / IV Site		Skin Sore	78		E1
8116	1996-12-01	skin sore / abscess / burns / IV Site		Skin Sore	78		E1
8118	1996-12-01	skin sore / abscess / burns / IV Site		Skin Sore	78		E1
8120	1996-12-01	skin sore / abscess / burns / IV Site		Skin Sore	78		E1
8121	1996-12-01	skin sore / abscess / burns / IV Site		Skin Sore	78		E1
7092	1997-10-15	skin sore / abscess / burns / IV Site		Skin Sore	78		E1
3928	2004-03-22	throat	Asymptomatic	Screening	78		E1
4027	2004-05-18	throat	Asymptomatic	Screening	78		E1
4149	2004-07-20	throat	Asymptomatic	Screening	78		E1
4252	2004-09-07	throat	Asymptomatic	Screening	78		E1
4280	2004-09-08	throat	Asymptomatic	Screening	78		E1
4343	2004-09-14	skin sore / abscess / burns / IV Site	CRUSTED	Skin Sore	78		E1
4344	2004-09-14	skin sore / abscess / burns / IV Site	CRUSTED	Skin Sore	78		E1
4345	2004-09-14	skin sore / abscess / burns / IV Site	CRUSTED	Skin Sore	78		E1
4346	2004-09-14	skin sore / abscess / burns / IV Site	CRUSTED	Skin Sore	78		E1
4350	2004-09-15	skin sore / abscess / burns / IV Site	PURULENT	Skin Sore	78		E1
4351	2004-09-15	skin sore / abscess / burns / IV Site	PURULENT	Skin Sore	78		E1
4352	2004-09-15	skin sore / abscess / burns / IV Site	FLAT	Skin Sore	78		E1
4353	2004-09-15	skin sore / abscess / burns / IV Site	FLAT	Skin Sore	78		E1
4354	2004-09-15	skin sore / abscess / burns / IV Site	FLAT	Skin Sore	78		E1
4355	2004-09-15	skin sore / abscess / burns / IV Site	FLAT	Skin Sore	78		E1
4356	2004-09-15	skin sore / abscess / burns / IV Site	FLAT	Skin Sore	78		E1
4375	2004-09-17	skin sore / abscess / burns / IV Site	PURULENT	Skin Sore	78		E1
4393	2004-09-17	skin sore / abscess / burns / IV Site	FLAT	Skin Sore	78		E1
4408	2004-09-21	throat	Asymptomatic	Screening	78		E1
4432	2004-09-22	skin sore / abscess / burns / IV Site	PURULENT	Skin Sore	78		E1
4549	2004-11-09	throat	Asymptomatic	Screening	78		E1
4812	2005-02-03	skin sore / abscess / burns / IV Site		Skin Sore	78		E1
4733	2005-02-08	skin sore / abscess / burns / IV Site		Skin Sore	78		E1
4735	2005-02-08	skin sore / abscess / burns / IV Site		Skin Sore	78		E1
4778	2005-02-17	throat	Asymptomatic	Screening	78		E1
5036	2005-04-26	throat	Asymptomatic	Screening	78		E1
5046	2005-04-27	throat	Asymptomatic	Screening	78		E1
5054	2005-05-10	throat	Asymptomatic	Screening	78		E1
5124	2005-05-24	throat	Asymptomatic	Screening	78		E1
5146	2005-05-25	throat	Asymptomatic	Screening	78		E1
5315	2005-06-29	throat	Asymptomatic	Screening	78		E1
7968	1995-05-10	skin sore / abscess / burns / IV Site		Skin Sore	80		D4
7958	1995-05-11	skin sore / abscess / burns / IV Site		Skin Sore	80		D4
446	1995-06-21	skin sore / abscess / burns / IV Site		Skin Sore	80		D4
7979	1995-06-27	skin sore / abscess / burns / IV Site		APSGN?	80		D4
7980	1995-06-28	skin sore / abscess / burns / IV Site		APSGN?	80		D4
7988	1995-07-07	skin sore / abscess / burns / IV Site		APSGN?	80		D4
476	1995-07-17	blood	ANAEROBIC ONLY	septicemia/bacteremi	80		D4
8089	1996-05-01	skin sore / abscess / burns / IV Site		Skin Sore	80		D4
1185	1997-07-07	skin sore / abscess / burns / IV Site		Infected Burns	80		D4
7097	1997-10-15	skin sore / abscess / burns / IV Site	L CALF	Skin Sore	80		D4
7144	1997-10-15	skin sore / abscess / burns / IV Site		Skin Sore	80		D4
7145	1997-10-15	skin sore / abscess / burns / IV Site		Skin Sore	80		D4
7146	1997-10-15	skin sore / abscess / burns / IV Site		Skin Sore	80		D4
1432	1997-12-03	skin sore / abscess / burns / IV Site		Skin Sore	80		D4
5386	1991-06-21	skin sore / abscess / burns / IV Site		Skin Sore	81		E6
5420	1991-06-21	normal skin		Screening	81		E6
5460	1991-11-01	skin sore / abscess / burns / IV Site	L HAND	Skin Sore	81		E6
66	1992-03-17	blood		other	81		E6
371	1995-05-01	skin sore / abscess / burns / IV Site	R LEG	Skin Abscess	81		E6
8079	1995-12-01	skin sore / abscess / burns / IV Site		Skin Sore	81		E6
671	1995-12-18	skin sore / abscess / burns / IV Site		Skin Sore	81		E6
684	1996-01-02	skin sore / abscess / burns / IV Site		Skin Sore	81		E6
701	1996-01-30	skin sore / abscess / burns / IV Site	R FOOT	Skin Sore	81		E6
800	1996-04-12	throat			81		E6
909	1996-08-20	blood	BLOOD CULTURE	septicemia/bacteremi	81		E6
3323	2002-06-12	skin sore / abscess / burns / IV Site	L ARM	Skin Sore	81		E6
3626	2003-01-08	other	R EYE	other	81		E6
3687	2003-06-26	skin sore / abscess / burns / IV Site	R GROIN	Skin Abscess	81		E6
3735	2003-09-15	skin sore / abscess / burns / IV Site		Skin Abscess	81		E6
4098	2004-06-28	throat	Asymptomatic	Screening	81		E6
4250	2004-08-17	throat	Asymptomatic	Screening	81		E6
4369	2004-09-16	skin sore / abscess / burns / IV Site	CRUSTED	Skin Sore	81		E6
4386	2004-09-16	skin sore / abscess / burns / IV Site	CRUSTED	Skin Sore	81		E6
4387	2004-09-16	skin sore / abscess / burns / IV Site	CRUSTED	Skin Sore	81		E6
4804	2005-02-17	skin sore / abscess / burns / IV Site	R LEG	Skin Sore	81		E6
9271	2011-05-24	blood			81		E6
9281	2011-05-29	blood			81		E6
9298	2011-06-17	blood			81		E6
9839	2011-06-28	blood			81		E6
9878	2011-07-12	blood			81		E6
9437	2011-07-23	blood			81		E6
9478	2011-08-13	blood			81		E6
9805	2012-01-07	blood			81		E6
9801	2012-01-10	blood			81		E6
9811	2012-04-20	blood			81		E6
9852	2012-08-09	blood			81		E6
9815	2012-09-02	blood			81		E6
7998.1		throat	OROPHARYNGEAL	Screening	81		E6
7	1990-01-01	blood		septicemia/bacteremi	82		E3
1984	1999-07-18	skin sore / abscess / burns / IV Site		Skin Sore	82		E3
3473	2002-09-01	genital	HVS	other	82		E3
5769	2005-04-01	skin sore / abscess / burns / IV Site		Skin Sore	82		E3
6561	2006-12-30	genital	HVS	other	82		E3
6570	2007-01-03	skin sore / abscess / burns / IV Site	L KNEE	Skin Sore	82		E3
6744	2007-04-09	skin sore / abscess / burns / IV Site	SCALP	Skin Sore	82		E3
8	1990-01-01	blood		septicemia/bacteremi	85		E6
5466	1991-11-01	skin sore / abscess / burns / IV Site	R KNEE	Skin Sore	85		E6
5341	1991-12-01	skin sore / abscess / burns / IV Site		Skin Sore	85		E6
5353	1991-12-01	skin sore / abscess / burns / IV Site		Skin Sore	85		E6
5564	1991-12-01	skin sore / abscess / burns / IV Site	L HEEL	Skin Sore	85		E6
5498	1992-03-01	skin sore / abscess / burns / IV Site	R KNEE	Skin Sore	85		E6
5504	1992-03-01	throat		Screening	85		E6
5505	1992-03-01	throat		Screening	85		E6
5512	1992-06-01	skin sore / abscess / burns / IV Site	L HAND	Skin Sore	85		E6
8005	1994-11-01	skin sore / abscess / burns / IV Site		Skin Sore	85		E6
362	1995-04-23	other	NASAL SWAB	other	85		E6
8073	1995-12-01	skin sore / abscess / burns / IV Site		Skin Sore	85		E6
8095	1996-05-01	skin sore / abscess / burns / IV Site		Skin Sore	85		E6
1963	1999-07-12	skin sore / abscess / burns / IV Site		Skin Sore	85		E6
1992	1999-08-05	skin sore / abscess / burns / IV Site		Skin Sore	85		E6
2270	2000-04-10	skin sore / abscess / burns / IV Site	JAW	Skin Sore	85		E6
2298	2000-05-12	skin sore / abscess / burns / IV Site		APSGN	85		E6
2413	2000-06-01	skin sore / abscess / burns / IV Site		Skin Sore	85		E6
2439	2000-07-19	skin sore / abscess / burns / IV Site		APSGN	85		E6
2509	2000-09-10	skin sore / abscess / burns / IV Site		Skin Sore	85		E6
9336	2011-06-26	blood			85		E6
9806	2012-02-05	blood			85		E6
7098	1997-10-15	skin sore / abscess / burns / IV Site		Skin Sore	86		D4
7099	1997-10-15	skin sore / abscess / burns / IV Site		Skin Sore	86		D4
1650	1998-12-17	skin sore / abscess / burns / IV Site		Skin Sore	86		D4
1827	1999-03-27	skin sore / abscess / burns / IV Site		Skin Sore	86		D4
1997	1999-07-17	skin sore / abscess / burns / IV Site		Skin Sore	86		D4
3309	2002-05-21	joint / synovial fluid	L KNEE	Septic Arthritis	86		D4
3310	2002-05-21	skin sore / abscess / burns / IV Site	R NECK FISTULA	Septic Arthritis	86		D4
5771	2005-04-01	skin sore / abscess / burns / IV Site		Skin Sore	87		E3
5784	2005-05-01	skin sore / abscess / burns / IV Site		Skin Sore	87		E3
5136	2005-05-24	throat	Asymptomatic	Screening	87		E3
5792	2005-06-01	skin sore / abscess / burns / IV Site		Skin Sore	87		E3
5170	2005-06-02	skin sore / abscess / burns / IV Site		Skin Sore	87		E3
5682	2005-06-07	skin sore / abscess / burns / IV Site	HEAD	Skin Sore	87		E3
5267	2005-06-08	throat	Asymptomatic	Screening	87		E3
5683	2005-06-09	skin sore / abscess / burns / IV Site	SCALP	Skin Abscess	87		E3
5316	2005-06-29	skin sore / abscess / burns / IV Site	CRUSTED	Skin Sore	87		E3
5723	2005-07-20	skin sore / abscess / burns / IV Site	R BUTTOCK PUS	Skin Sore	87		E3
5725	2005-07-21	skin sore / abscess / burns / IV Site	L ELBOW	Skin Sore	87		E3
5824	2005-09-17	skin sore / abscess / burns / IV Site	L ARM	Skin Sore	87		E3
5825	2005-09-17	skin sore / abscess / burns / IV Site	L LEG	Skin Sore	87		E3
5977	2005-11-30	skin sore / abscess / burns / IV Site	R HAND	Skin Sore	87		E3
6033	2006-02-01	ear			87		E3
6056	2006-03-01	skin sore / abscess / burns / IV Site	L MEDIAL ELBOW	Skin Sore	87		E3
6059	2006-03-03	skin sore / abscess / burns / IV Site	L ELBOW	Skin Sore	87		E3
6119	2006-03-27	skin sore / abscess / burns / IV Site	R ELBOW	Skin Sore	87		E3
9601	2011-09-15	blood			87		E3
9947	2014-09-29	throat			87		E3
12	1991-01-31	blood		septicemia/bacteremi	88		E4
5414	1991-06-21	normal skin		Screening	88		E4
5462	1991-11-01	skin sore / abscess / burns / IV Site	L HAND	Skin Sore	88		E4
5464	1991-11-01	skin sore / abscess / burns / IV Site	R WRIST	Skin Sore	88		E4
5470	1991-11-01	skin sore / abscess / burns / IV Site	R HAND	Skin Sore	88		E4
5475	1991-11-01	skin sore / abscess / burns / IV Site	L ARM	Skin Sore	88		E4
5476	1991-11-01	skin sore / abscess / burns / IV Site		Skin Sore	88		E4
5482	1991-11-01	skin sore / abscess / burns / IV Site		Skin Sore	88		E4
5489	1991-11-01	normal skin		Screening	88		E4
9960	2014-09-22	skin sore / abscess / burns /			88		E4
9954	2014-09-25	skin sore / abscess / burns /			88		E4
9957	2014-09-25	skin sore / abscess / burns /			88		E4
9931	2015-02-24	skin sore / abscess / burns /			88		E4
8007	1994-11-01	skin sore / abscess / burns / IV Site		Skin Sore	89		E4
8003	1995-02-01	skin sore / abscess / burns / IV Site		Skin Sore	89		E4
8039	1995-03-01	skin sore / abscess / burns / IV Site		Skin Sore	89		E4
8040	1995-03-01	skin sore / abscess / burns / IV Site		Skin Sore	89		E4
8042	1995-03-01	throat	Asymptomatic	Screening	89		E4
8044	1995-03-01	skin sore / abscess / burns / IV Site		Skin Sore	89		E4
8146	1995-03-01	skin sore / abscess / burns / IV Site		Skin Sore	89		E4
8036	1995-04-01	skin sore / abscess / burns / IV Site		Skin Sore	89		E4
7206	1999-09-07	skin sore / abscess / burns / IV Site		Skin Sore	89		E4
7220	1999-09-07	throat		Screening	89		E4
2257	2000-04-03	skin sore / abscess / burns / IV Site		Skin Sore	89		E4
2335	2000-04-24	skin sore / abscess / burns / IV Site		Skin Sore	89		E4
2446	2000-07-20	skin sore / abscess / burns / IV Site		Skin Sore	89		E4
2450	2000-07-20	skin sore / abscess / burns / IV Site		Skin Sore	89		E4
2664	2001-01-10	skin sore / abscess / burns / IV Site		Skin Sore	89		E4
2675	2001-01-24	skin sore / abscess / burns / IV Site		Skin Abscess	89		E4
5782	2005-05-01	skin sore / abscess / burns / IV Site		Skin Sore	89		E4
9851	2012-08-06	blood			89		E4
9961	2012-11-01	blood			89		E4
9862	2013-03-26	blood			89		E4
495	1995-08-12	skin sore / abscess / burns / IV Site	R HAND	Skin Sore	90		E2
541	1995-09-22	skin sore / abscess / burns / IV Site	R LITTLE TOE	Skin Sore	90		E2
730	1996-02-24	skin sore / abscess / burns / IV Site	L HIP PUS	nec fasciitis	90		E2
731	1996-02-24	skin sore / abscess / burns / IV Site	L HIP PUS	nec fasciitis	90		E2
732	1996-02-24	skin sore / abscess / burns / IV Site	WRIST ASPIRATE	nec fasciitis	90		E2
733	1996-02-24	skin sore / abscess / burns / IV Site	WRIST ASPIRATE	nec fasciitis	90		E2
746	1996-03-17	skin sore / abscess / burns / IV Site		Skin Sore	90		E2
755	1996-03-25	blood		septicemia/bacteremi	90		E2
8098	1996-04-01	skin sore / abscess / burns / IV Site		Skin Sore	90		E2
8101	1996-04-01	skin sore / abscess / burns / IV Site		Skin Sore	90		E2
8097	1996-05-01	skin sore / abscess / burns / IV Site		Skin Sore	90		E2
989	1996-11-24	skin sore / abscess / burns / IV Site		Skin Sore	90		E2
1017	1997-01-01	skin sore / abscess / burns / IV Site		Skin Sore	90		E2
999	1997-01-03	skin sore / abscess / burns / IV Site		Skin Sore	90		E2
1047	1997-01-21	blood		septicemia/bacteremi	90		E2
1951	1999-08-22	throat		Pharyngitis	90		E2
11	1990-10-17	blood		Septic Arthritis	91		D4
27	1991-06-21	skin sore / abscess / burns / IV Site		APSGN	91		D4
5377	1991-06-21	skin sore / abscess / burns / IV Site		Skin Sore	91		D4
5380	1991-06-21	skin sore / abscess / burns / IV Site		Skin Sore	91		D4
5388	1991-06-21	skin sore / abscess / burns / IV Site		Skin Sore	91		D4
5394	1991-06-21	skin sore / abscess / burns / IV Site		Skin Sore	91		D4
5397	1991-06-21	skin sore / abscess / burns / IV Site		Skin Sore	91		D4
5401	1991-06-21	skin sore / abscess / burns / IV Site		Skin Sore	91		D4
5404	1991-06-21	skin sore / abscess / burns / IV Site		Skin Sore	91		D4
5411	1991-06-21	skin sore / abscess / burns / IV Site		Skin Sore	91		D4
5415	1991-06-21	normal skin		Screening	91		D4
5416	1991-06-21	normal skin		Screening	91		D4
5423	1991-06-21	normal skin		Screening	91		D4
5430	1991-06-21	normal skin		Screening	91		D4
5525	1993-03-01	skin sore / abscess / burns / IV Site	L SHIN	Skin Sore	91		D4
5545	1993-08-01	skin sore / abscess / burns / IV Site		Skin Sore	91		D4
5546	1993-08-01	skin sore / abscess / burns / IV Site	SCABIES	Skin Sore	91		D4
5453	1993-11-01	skin sore / abscess / burns / IV Site		Skin Sore	91		D4
223	1994-09-30	blood		septicemia/bacteremi	91		D4
360	1995-04-21	skin sore / abscess / burns / IV Site	PUSTULE	Skin Sore	91		D4
562	1995-10-01	blood		septicemia/bacteremi	91		D4
7100	1997-10-15	skin sore / abscess / burns / IV Site		Skin Sore	91		D4
7108	1997-10-15	skin sore / abscess / burns / IV Site	R ELBOW	Skin Sore	91		D4
7109	1997-10-15	skin sore / abscess / burns / IV Site	R ELBOW	Skin Sore	91		D4
7134	1997-10-15	skin sore / abscess / burns / IV Site	L LEG	Skin Sore	91		D4
7140	1997-10-15	skin sore / abscess / burns / IV Site	L FOOT	Skin Sore	91		D4
7141	1997-10-15	skin sore / abscess / burns / IV Site		Skin Sore	91		D4
2017	1999-08-09	skin sore / abscess / burns / IV Site		Skin Sore	91		D4
1941	1999-09-02	skin sore / abscess / burns / IV Site		Skin Sore	91		D4
7213	1999-09-07	skin sore / abscess / burns / IV Site		Skin Sore	91		D4
7239	1999-09-07	skin sore / abscess / burns / IV Site		Skin Sore	91		D4
7251	1999-11-10	skin sore / abscess / burns / IV Site		Skin Sore	91		D4
7262	1999-11-12	skin sore / abscess / burns / IV Site		Skin Sore	91		D4
3105	2001-11-03	skin sore / abscess / burns / IV Site	PUSTULE	Skin Sore	91		D4
3312	2002-05-23	blood	HVS	other	91		D4
3938	2004-03-22	skin sore / abscess / burns / IV Site	FACE	Skin Sore	91		D4
3944	2004-03-23	skin sore / abscess / burns / IV Site	L ANKLE	Skin Sore	91		D4
3945	2004-03-23	skin sore / abscess / burns / IV Site	L LEG	Skin Sore	91		D4
3946	2004-03-23	skin sore / abscess / burns / IV Site	L LEG	Skin Sore	91		D4
3998	2004-04-21	skin sore / abscess / burns / IV Site	L LEG	Skin Sore	91		D4
4053	2004-05-20	throat	Asymptomatic	Screening	91		D4
4079	2004-06-18	skin sore / abscess / burns / IV Site	L LEG	Skin Sore	91		D4
4093	2004-06-22	skin sore / abscess / burns / IV Site	L FOOT	Skin Sore	91		D4
4259	2004-09-07	throat	Asymptomatic	Screening	91		D4
4499	2004-10-05	throat	Asymptomatic	Screening	91		D4
4502	2004-10-05	skin sore / abscess / burns / IV Site	R LEG	Skin Sore	91		D4
4569	2004-11-16	skin sore / abscess / burns / IV Site	R LEG	Skin Sore	91		D4
4608	2004-12-08	throat	Asymptomatic	Screening	91		D4
4634	2004-12-09	skin sore / abscess / burns / IV Site	R FOOT	Skin Sore	91		D4
4921	2005-01-04	skin sore / abscess / burns / IV Site	R LOWER LEG	Skin Abscess	91		D4
4696	2005-01-17	throat	Asymptomatic	Screening	91		D4
4707	2005-01-18	skin sore / abscess / burns / IV Site		Skin Sore	91		D4
4716	2005-02-08	throat	Asymptomatic	Screening	91		D4
4731	2005-02-08	skin sore / abscess / burns / IV Site		Skin Sore	91		D4
4734	2005-02-08	skin sore / abscess / burns / IV Site		Skin Sore	91		D4
4981	2005-04-01	skin sore / abscess / burns / IV Site		Skin Sore	91		D4
4952	2005-04-05	skin sore / abscess / burns / IV Site		Skin Sore	91		D4
5787	2005-05-01	skin sore / abscess / burns / IV Site		Skin Sore	91		D4
5233	2005-06-01	skin sore / abscess / burns / IV Site	CRUSTED	Skin Sore	91		D4
6531	2006-12-11	skin sore / abscess / burns / IV Site	PENIS	Skin Sore	91		D4
9752	2011-12-04	blood			91		D4
9868	2012-03-16	blood			91		D4
9949	2014-09-26	skin sore / abscess / burns /			91		D4
9952	2014-09-26	throat			91		D4
5447	1993-11-01	skin sore / abscess / burns / IV Site	R HAND	Skin Sore	92		E2
5452	1993-11-01	skin sore / abscess / burns / IV Site	L LEG	Skin Sore	92		E2
151	1993-12-02	throat		Pharyngitis	92		E2
190	1994-04-06	skin sore / abscess / burns / IV Site	R ARM	Skin Sore	92		E2
411	1995-05-31	throat		Pharyngitis	92		E2
718	1996-02-20	blood		septicemia/bacteremi	92		E2
7160	1999-06-05	throat		Screening	92		E2
1977	1999-07-16	skin sore / abscess / burns / IV Site		Skin Sore	92		E2
1990	1999-08-03	skin sore / abscess / burns / IV Site		Skin Abscess	92		E2
1925	1999-08-31	skin sore / abscess / burns / IV Site		Skin Sore	92		E2
1946	1999-09-01	skin sore / abscess / burns / IV Site		Skin Sore	92		E2
9438	2011-07-22	blood			92		E2
9561	2011-08-26	blood			92		E2
9860	2012-12-18	blood			92		E2
9863	2013-01-19	blood			92		E2
5536	1993-08-01	skin sore / abscess / burns / IV Site		Skin Sore	93		D4
125	1993-06-29	blood		Septic Arthritis	95		Outlier 2
5534	1993-08-01	skin sore / abscess / burns / IV Site	L ELBOW	Skin Sore	95		Outlier 2
5540	1993-08-01	skin sore / abscess / burns / IV Site	R EAR	Skin Sore	95		Outlier 2
5542	1993-08-01	skin sore / abscess / burns / IV Site	L FOOT	Skin Sore	95		Outlier 2
10007	1987-01-01	skin sore / abscess / burns / IV Site		Skin Sore	97		D5
10010	1987-01-01	skin sore / abscess / burns / IV Site		Skin Sore	97		D5
10012	1987-01-01	skin sore / abscess / burns / IV Site		Skin Sore	97		D5
10015	1987-01-01	skin sore / abscess / burns / IV Site		Skin Sore	97		D5
10017	1987-01-01	skin sore / abscess / burns / IV Site		Skin Sore	97		D5
10018	1987-01-01	skin sore / abscess / burns / IV Site		Skin Sore	97		D5
5753	1988-01-13	skin sore / abscess / burns / IV Site		Skin Sore	97		D5
237	1994-11-21	throat			97		D5
8024	1995-02-01	skin sore / abscess / burns / IV Site		Skin Sore	97		D5
10016	1995-02-01	skin sore / abscess / burns / IV Site		Skin Sore	97		D5
456	1995-07-01	skin sore / abscess / burns / IV Site		APSGN?	97		D5
803	1996-04-13	skin sore / abscess / burns / IV Site		Skin Ulcer	97		D5
804	1996-04-15	skin sore / abscess / burns / IV Site		Skin Abscess	97		D5
8092	1996-05-01	skin sore / abscess / burns / IV Site		Skin Sore	97		D5
8096	1996-05-01	skin sore / abscess / burns / IV Site		Skin Sore	97		D5
2686	2001-02-06	skin sore / abscess / burns / IV Site	L ANKLE	Skin Sore	97		D5
4172	2004-07-19	skin sore / abscess / burns / IV Site	LOWER R ARM	Skin Sore	97		D5
4173	2004-07-19	skin sore / abscess / burns / IV Site	UPPER R ARM	Skin Sore	97		D5
4154	2004-07-20	throat	Asymptomatic	Screening	97		D5
4453	2004-09-22	skin sore / abscess / burns / IV Site	PURULENT	Skin Sore	97		D5
4568	2004-11-16	skin sore / abscess / burns / IV Site	R LEG	Skin Sore	97		D5
4800	2005-02-16	skin sore / abscess / burns / IV Site	R KNEE	Skin Sore	97		D5
5284	2005-06-21	throat	Asymptomatic	Screening	97		D5
6188	2006-05-02	skin sore / abscess / burns / IV Site	L FOOT	Skin Sore	97		D5
10009	1987-01-01	skin sore / abscess / burns / IV Site		Skin Sore	98		D4
7946	1990-01-01	skin sore / abscess / burns / IV Site		Skin Sore	98		D4
5490	1991-11-01	skin sore / abscess / burns / IV Site	R FOOT	Skin Sore	98		D4
76	1992-06-11	skin sore / abscess / burns / IV Site		APSGN	98		D4
124	1993-06-29	blood		septicemia/bacteremi	98		D4
884	1996-01-01	unknown			98		D4
1156	1997-05-24	skin sore / abscess / burns / IV Site		Skin Abscess	98		D4
3372	2002-06-24	skin sore / abscess / burns / IV Site	UMBILICUS	Skin Sore	98		D4
3787	2003-11-17	skin sore / abscess / burns / IV Site	FACE	Skin Sore	98		D4
3982	2004-04-20	throat	Asymptomatic	Screening	98		D4
4048	2004-05-20	throat	Asymptomatic	Screening	98		D4
4095	2004-06-23	skin sore / abscess / burns / IV Site	R FOOT	Skin Sore	98		D4
4987	2005-04-01	skin sore / abscess / burns / IV Site		Skin Sore	98		D4
5630	2005-04-13	skin sore / abscess / burns / IV Site	SCALP	Skin Abscess	98		D4
5778	2005-05-01	skin sore / abscess / burns / IV Site		Skin Sore	98		D4
9705	2011-11-02	blood			98		D4
5808	1990-01-01	skin sore / abscess / burns / IV Site		Skin Sore	99		E6
7942	1990-01-01	skin sore / abscess / burns / IV Site		Skin Sore	99		E6
7945	1990-01-01	skin sore / abscess / burns / IV Site		Skin Sore	99		E6
7947	1990-01-01	skin sore / abscess / burns / IV Site		Skin Sore	99		E6
1127	1997-04-20	skin sore / abscess / burns / IV Site		Skin Sore	99		E6
1229	1997-09-24	throat		Pharyngitis	99		E6
1251	1997-10-15	skin sore / abscess / burns / IV Site		Skin Sore	99		E6
7093	1997-10-15	skin sore / abscess / burns / IV Site		Skin Sore	99		E6
7103	1997-10-15	skin sore / abscess / burns / IV Site	L KNEE	Skin Sore	99		E6
7104	1997-10-15	skin sore / abscess / burns / IV Site	L KNEE	Skin Sore	99		E6
7106	1997-10-15	skin sore / abscess / burns / IV Site	R FOOT	Skin Sore	99		E6
7107	1997-10-15	skin sore / abscess / burns / IV Site	R FOOT	Skin Sore	99		E6
7129	1997-10-15	skin sore / abscess / burns / IV Site	R LEG	Skin Sore	99		E6
1453	1997-12-11	skin sore / abscess / burns / IV Site		Skin Sore	99		E6
1516	1998-04-28	skin sore / abscess / burns / IV Site		Skin Sore	99		E6
7158	1999-06-05	skin sore / abscess / burns / IV Site		Skin Sore	99		E6
2012	1999-08-15	skin sore / abscess / burns / IV Site	EYE	Skin Abscess	99		E6
2681	2001-02-02	skin sore / abscess / burns / IV Site		Skin Sore	99		E6
4198	2004-08-10	skin sore / abscess / burns / IV Site	UPPER BODY	Skin Sore	99		E6
4564	2004-11-10	skin sore / abscess / burns / IV Site	R LEG	Skin Sore	99		E6
4626	2004-12-08	skin sore / abscess / burns / IV Site	L LEG	Skin Sore	99		E6
4632	2004-12-09	skin sore / abscess / burns / IV Site	R LEG	Skin Sore	99		E6
4635	2004-12-09	skin sore / abscess / burns / IV Site	L KNEE	Skin Sore	99		E6
4689	2005-01-05	skin sore / abscess / burns / IV Site	L HAND	Skin Sore	99		E6
5618	2005-03-30	skin sore / abscess / burns / IV Site	PIN SITE L ARM	Infected IV Site	99		E6
5768	2005-04-01	skin sore / abscess / burns / IV Site		Skin Sore	99		E6
5647	2005-04-25	skin sore / abscess / burns / IV Site	FOREHEAD	Skin Sore	99		E6
5802	2005-06-01	skin sore / abscess / burns / IV Site		Skin Sore	99		E6
5308	2005-06-29	skin sore / abscess / burns / IV Site	PURULENT	Skin Sore	99		E6
5310	2005-06-29	skin sore / abscess / burns / IV Site	PURULENT	Skin Sore	99		E6
5312	2005-06-29	skin sore / abscess / burns / IV Site	CRUSTED	Skin Sore	99		E6
5314	2005-06-29	throat	Asymptomatic	Screening	99		E6
6224	2006-05-30	skin sore / abscess / burns / IV Site	R FOOT	Skin Sore	99		E6
6225	2006-05-30	skin sore / abscess / burns / IV Site	R FOOT	Skin Sore	99		E6
6226	2006-05-31	skin sore / abscess / burns / IV Site	R CALF	Skin Sore	99		E6
6930	2007-07-28	skin sore / abscess / burns / IV Site	PENIS	Skin Abscess	99		E6
6994	2007-09-04	skin sore / abscess / burns / IV Site	GROIN	Skin Abscess	99		E6
1	1990-07-16	blood		STSS	100		D2
5422.2	1991-06-21	normal skin		Screening	100		D2
5437	1991-07-01	normal skin		Screening	100		D2
5440	1991-07-01	skin sore / abscess / burns / IV Site		Skin Sore	100		D2
5458	1991-11-01	skin sore / abscess / burns / IV Site	L ARM	Skin Sore	100		D2
5358	1991-12-01	skin sore / abscess / burns / IV Site		Skin Sore	100		D2
5364	1991-12-01	skin sore / abscess / burns / IV Site		Skin Sore	100		D2
5551	1991-12-01	skin sore / abscess / burns / IV Site	R NECK	Skin Sore	100		D2
5558	1991-12-01	skin sore / abscess / burns / IV Site	KNEE	Skin Sore	100		D2
5567	1991-12-01	skin sore / abscess / burns / IV Site	L THUMB	Skin Sore	100		D2
8001	1994-11-01	skin sore / abscess / burns / IV Site		Skin Sore	100		D2
8129	1994-11-01	skin sore / abscess / burns / IV Site		Skin Sore	100		D2
8133	1994-11-01	skin sore / abscess / burns / IV Site		Skin Sore	100		D2
8109	1996-12-01	throat	Asymptomatic	Screening	100		D2
8114	1996-12-01	skin sore / abscess / burns / IV Site		Skin Sore	100		D2
7110	1997-10-15	skin sore / abscess / burns / IV Site	R HEEL	Skin Sore	100		D2
7111	1997-10-15	skin sore / abscess / burns / IV Site	R HEEL	Skin Sore	100		D2
7117	1997-10-15	skin sore / abscess / burns / IV Site		Skin Sore	100		D2
7118	1997-10-15	skin sore / abscess / burns / IV Site		Skin Sore	100		D2
7119	1997-10-15	skin sore / abscess / burns / IV Site		Skin Sore	100		D2
7130	1997-10-15	throat		Screening	100		D2
7131	1997-10-15	throat		Screening	100		D2
1334	1997-11-03	genital		Skin Sore	100		D2
2020	1999-07-14	throat		Pharyngitis	100		D2
4080	2004-06-18	skin sore / abscess / burns / IV Site	R HAND	Skin Sore	100		D2
4182	2004-07-27	throat	Asymptomatic	Screening	100		D2
4189	2004-07-29	throat	Asymptomatic	Screening	100		D2
4251	2004-09-07	throat	Asymptomatic	Screening	100		D2
4271	2004-09-07	skin sore / abscess / burns / IV Site	L KNEE	Skin Sore	100		D2
4278	2004-09-08	throat	Asymptomatic	Screening	100		D2
4288	2004-09-09	throat	Asymptomatic	Screening	100		D2
4349	2004-09-15	skin sore / abscess / burns / IV Site	FLAT	Skin Sore	100		D2
4370	2004-09-16	skin sore / abscess / burns / IV Site	CRUSTED	Skin Sore	100		D2
4371	2004-09-16	skin sore / abscess / burns / IV Site	CRUSTED	Skin Sore	100		D2
4389	2004-09-16	skin sore / abscess / burns / IV Site	CRUSTED	Skin Sore	100		D2
4390	2004-09-16	skin sore / abscess / burns / IV Site	CRUSTED	Skin Sore	100		D2
4382	2004-09-17	skin sore / abscess / burns / IV Site	CRUSTED	Skin Sore	100		D2
4383	2004-09-17	skin sore / abscess / burns / IV Site	CRUSTED	Skin Sore	100		D2
4394	2004-09-17	skin sore / abscess / burns / IV Site	CRUSTED	Skin Sore	100		D2
4396	2004-09-20	throat	Asymptomatic	Screening	100		D2
4397	2004-09-20	throat	Asymptomatic	Screening	100		D2
4398	2004-09-20	throat	Asymptomatic	Screening	100		D2
4400	2004-09-21	skin sore / abscess / burns / IV Site	PURULENT	Skin Sore	100		D2
4402	2004-09-21	skin sore / abscess / burns / IV Site	PURULENT	Skin Sore	100		D2
4416	2004-09-21	skin sore / abscess / burns / IV Site	FLAT	Skin Sore	100		D2
4419	2004-09-21	skin sore / abscess / burns / IV Site	PURULENT	Skin Sore	100		D2
4423	2004-09-21	skin sore / abscess / burns / IV Site	PURULENT	Skin Sore	100		D2
4424	2004-09-21	skin sore / abscess / burns / IV Site	PURULENT	Skin Sore	100		D2
4458	2004-09-23	skin sore / abscess / burns / IV Site	FLAT	Skin Sore	100		D2
4504	2004-10-06	skin sore / abscess / burns / IV Site	L LEG	Skin Sore	100		D2
4507	2004-10-07	skin sore / abscess / burns / IV Site	R KNEE	Skin Sore	100		D2
4561	2004-11-10	skin sore / abscess / burns / IV Site	L LEG	Skin Sore	100		D2
4562	2004-11-10	skin sore / abscess / burns / IV Site	R LEG	Skin Sore	100		D2
4563	2004-11-10	skin sore / abscess / burns / IV Site	R FOOT	Skin Sore	100		D2
4625	2004-12-08	skin sore / abscess / burns / IV Site	R LEG	Skin Sore	100		D2
4710	2005-02-07	throat	Asymptomatic	Screening	100		D2
4797	2005-02-15	skin sore / abscess / burns / IV Site	LEG	Skin Sore	100		D2
6221	2006-06-02	skin sore / abscess / burns / IV Site	PEG SITE	Infected IV Site	100		D2
9953	2014-09-25	throat			100		D2
5	1990-10-19	blood			101		D4
32	1991-06-21	skin sore / abscess / burns / IV Site		Skin Sore	101		D4
5477	1991-11-01	skin sore / abscess / burns / IV Site	R SHIN	Skin Sore	101		D4
5372	1991-12-01	skin sore / abscess / burns / IV Site		Skin Sore	101		D4
5494	1992-03-01	skin sore / abscess / burns / IV Site	SCALP	Skin Sore	101		D4
5499	1992-03-01	skin sore / abscess / burns / IV Site	R LEG	Skin Sore	101		D4
8111	1996-11-01	skin sore / abscess / burns / IV Site		Skin Sore	101		D4
1099	1997-04-01	skin sore / abscess / burns / IV Site		Skin Sore	101		D4
1133	1997-04-29	blood			101		D4
1177	1997-06-26	skin sore / abscess / burns / IV Site		Infected Burns	101		D4
1182	1997-07-01	skin sore / abscess / burns / IV Site		Skin Abscess	101		D4
7147	1997-10-15	skin sore / abscess / burns / IV Site		Skin Sore	101		D4
7148	1997-10-15	skin sore / abscess / burns / IV Site		Skin Sore	101		D4
7149	1997-10-15	skin sore / abscess / burns / IV Site		Skin Sore	101		D4
1490	1998-03-30	skin sore / abscess / burns / IV Site		Skin Sore	101		D4
1508	1998-04-23	skin sore / abscess / burns / IV Site		Skin Abscess	101		D4
1923	1999-08-31	skin sore / abscess / burns / IV Site		Skin Abscess	101		D4
4338	2004-09-14	skin sore / abscess / burns / IV Site	PURULENT	Skin Sore	101		D4
4340	2004-09-14	skin sore / abscess / burns / IV Site	FLAT	Skin Sore	101		D4
4347	2004-09-15	skin sore / abscess / burns / IV Site	FLAT	Skin Sore	101		D4
4348	2004-09-15	skin sore / abscess / burns / IV Site	FLAT	Skin Sore	101		D4
4359	2004-09-15	skin sore / abscess / burns / IV Site	PURULENT	Skin Sore	101		D4
4360	2004-09-15	skin sore / abscess / burns / IV Site	PURULENT	Skin Sore	101		D4
4361	2004-09-15	skin sore / abscess / burns / IV Site	CRUSTED	Skin Sore	101		D4
4362	2004-09-15	skin sore / abscess / burns / IV Site	FLAT	Skin Sore	101		D4
4334	2004-09-16	skin sore / abscess / burns / IV Site	FLAT	Skin Sore	101		D4
4335	2004-09-16	skin sore / abscess / burns / IV Site	FLAT	Skin Sore	101		D4
4363	2004-09-16	skin sore / abscess / burns / IV Site	PURULENT	Skin Sore	101		D4
4364	2004-09-16	skin sore / abscess / burns / IV Site	PURULENT	Skin Sore	101		D4
4365	2004-09-16	skin sore / abscess / burns / IV Site	FLAT	Skin Sore	101		D4
4366	2004-09-16	skin sore / abscess / burns / IV Site	PURULENT	Skin Sore	101		D4
4367	2004-09-16	skin sore / abscess / burns / IV Site	PURULENT	Skin Sore	101		D4
4385	2004-09-16	skin sore / abscess / burns / IV Site	PURULENT	Skin Sore	101		D4
4388	2004-09-16	throat	Asymptomatic	Screening	101		D4
4373	2004-09-17	skin sore / abscess / burns / IV Site	PURULENT	Skin Sore	101		D4
4374	2004-09-17	skin sore / abscess / burns / IV Site	PURULENT	Skin Sore	101		D4
4399	2004-09-20	skin sore / abscess / burns / IV Site	PURULENT	Skin Sore	101		D4
4403	2004-09-21	throat	Asymptomatic	Screening	101		D4
4404	2004-09-21	skin sore / abscess / burns / IV Site	FLAT	Skin Sore	101		D4
4411	2004-09-21	throat	Asymptomatic	Screening	101		D4
4414	2004-09-21	skin sore / abscess / burns / IV Site	CRUSTED	Skin Sore	101		D4
4415	2004-09-21	skin sore / abscess / burns / IV Site	CRUSTED	Skin Sore	101		D4
4428	2004-09-21	skin sore / abscess / burns / IV Site	CRUSTED	Skin Sore	101		D4
4429	2004-09-21	skin sore / abscess / burns / IV Site	CRUSTED	Skin Sore	101		D4
4430	2004-09-21	skin sore / abscess / burns / IV Site	PURULENT	Skin Sore	101		D4
4431	2004-09-21	skin sore / abscess / burns / IV Site	PURULENT	Skin Sore	101		D4
4433	2004-09-22	skin sore / abscess / burns / IV Site	PURULENT	Skin Sore	101		D4
4434	2004-09-22	skin sore / abscess / burns / IV Site	PURULENT	Skin Sore	101		D4
4435	2004-09-22	skin sore / abscess / burns / IV Site	CRUSTED	Skin Sore	101		D4
4436	2004-09-22	skin sore / abscess / burns / IV Site	PURULENT	Skin Sore	101		D4
4437	2004-09-22	skin sore / abscess / burns / IV Site	FLAT	Skin Sore	101		D4
4438	2004-09-22	skin sore / abscess / burns / IV Site	ABDOMEN	Skin Sore	101		D4
4439	2004-09-22	skin sore / abscess / burns / IV Site	PURULENT	Skin Sore	101		D4
4440	2004-09-22	skin sore / abscess / burns / IV Site	PURULENT	Skin Sore	101		D4
4444	2004-09-22	skin sore / abscess / burns / IV Site	CRUSTED	Skin Sore	101		D4
4445	2004-09-22	skin sore / abscess / burns / IV Site	CRUSTED	Skin Sore	101		D4
4446	2004-09-22	skin sore / abscess / burns / IV Site	CRUSTED	Skin Sore	101		D4
4447	2004-09-22	skin sore / abscess / burns / IV Site	CRUSTED	Skin Sore	101		D4
4448	2004-09-22	skin sore / abscess / burns / IV Site	CRUSTED	Skin Sore	101		D4
4451	2004-09-22	skin sore / abscess / burns / IV Site	PURULENT	Skin Sore	101		D4
4452	2004-09-22	skin sore / abscess / burns / IV Site	PURULENT	Skin Sore	101		D4
4788	2005-02-17	throat	Asymptomatic	Screening	101		D4
4977	2005-03-23	skin sore / abscess / burns / IV Site		Skin Sore	101		D4
5145	2005-05-25	throat	Asymptomatic	Screening	101		D4
5807	2005-06-01	skin sore / abscess / burns / IV Site		Skin Sore	101		D4
6371	2006-08-15	skin sore / abscess / burns / IV Site	L THIGH	Skin Abscess	101		D4
6754	2007-04-13	skin sore / abscess / burns / IV Site	L CHEEK	Skin Abscess	101		D4
6784	2007-05-03	skin sore / abscess / burns / IV Site	R KNEE	Skin Sore	101		D4
6989	2007-08-30	skin sore / abscess / burns / IV Site	SCALP	Skin Abscess	101		D4
9807	2012-02-20	blood			101		D4
9842	2012-05-15	blood			101		D4
9853	2012-08-25	blood			101		D4
9856	2012-09-14	blood			101		D4
9871	2012-11-14	blood			101		D4
14	1991-02-26	skin sore / abscess / burns / IV Site		Skin Sore	102		E4
670	1995-12-15	skin sore / abscess / burns / IV Site	L LEG	Skin Sore	102		E4
2671	2001-01-16	skin sore / abscess / burns / IV Site		Skin Sore	102		E4
5577	1992-08-01	skin sore / abscess / burns / IV Site	ABDOMEN	Skin Sore	103		E3
3786	2003-11-17	throat	Asymptomatic	Screening	103		E3
3887	2004-03-03	skin sore / abscess / burns / IV Site	L LEG	Skin Sore	103		E3
3889	2004-03-03	skin sore / abscess / burns / IV Site	FOOT	Skin Sore	103		E3
3940	2004-03-23	throat	Asymptomatic	Screening	103		E3
4002	2004-04-16	skin sore / abscess / burns / IV Site	ARM	Skin Sore	103		E3
3984	2004-04-20	skin sore / abscess / burns / IV Site	R LEG	Skin Sore	103		E3
4007	2004-04-22	skin sore / abscess / burns / IV Site	BACK	Skin Sore	103		E3
4019	2004-05-18	throat	Asymptomatic	Screening	103		E3
4033	2004-05-18	throat	Asymptomatic	Screening	103		E3
4057	2004-05-20	throat	Asymptomatic	Screening	103		E3
4058	2004-05-20	throat	Asymptomatic	Screening	103		E3
4091	2004-06-24	throat	Asymptomatic	Screening	103		E3
4152	2004-07-20	throat	Asymptomatic	Screening	103		E3
4221	2004-08-06	skin sore / abscess / burns / IV Site	FOREARM	Skin Sore	103		E3
4199	2004-08-10	skin sore / abscess / burns / IV Site	LOWER BODY	Skin Sore	103		E3
4263	2004-09-07	throat	Asymptomatic	Screening	103		E3
4265	2004-09-07	throat	Asymptomatic	Screening	103		E3
4282	2004-09-09	throat	Asymptomatic	Screening	103		E3
4285	2004-09-09	throat	Asymptomatic	Screening	103		E3
4532	2004-11-08	throat	Asymptomatic	Screening	103		E3
4545	2004-11-09	throat	Asymptomatic	Screening	103		E3
4883	2005-02-20	skin sore / abscess / burns / IV Site	R HEEL	Skin Sore	103		E3
4884	2005-02-20	skin sore / abscess / burns / IV Site	R FOOT	Skin Sore	103		E3
4886	2005-02-22	skin sore / abscess / burns / IV Site	R HEEL	Skin Sore	103		E3
4976	2005-03-01	skin sore / abscess / burns / IV Site		Skin Sore	103		E3
5826	2005-08-15	skin sore / abscess / burns / IV Site	L LEG	Skin Sore	103		E3
2019	1999-08-09	skin sore / abscess / burns / IV Site		Skin Sore	104		E2
7201	1999-09-07	skin sore / abscess / burns / IV Site		Skin Sore	104		E2
7255	1999-11-10	throat		Screening	104		E2
2416	2000-06-25	skin sore / abscess / burns / IV Site		Skin Sore	104		E2
2497	2000-08-27	skin sore / abscess / burns / IV Site		Skin Abscess	104		E2
9848	2012-06-28	blood			104		E2
9948	2014-09-29	throat			104		E2
2978	2001-08-15	skin sore / abscess / burns / IV Site		Skin Sore	105		Clade_Y_16
2985	2001-08-20	skin sore / abscess / burns / IV Site		APSGN	105		Clade_Y_16
3165	2001-12-03	skin sore / abscess / burns / IV Site	R THIGH	Skin Sore	105		Clade_Y_16
3232	2002-02-13	skin sore / abscess / burns / IV Site	KNEE	APSGN	105		Clade_Y_16
4583	2004-10-20	throat	Asymptomatic	Screening	105		Clade_Y_16
4584	2004-10-20	throat		Pharyngitis	105		Clade_Y_16
5025	2005-04-20	throat	Asymptomatic	Screening	105		Clade_Y_16
5999	2005-07-05	throat	Asymptomatic	Screening	105		Clade_Y_16
9552	2011-08-30	blood			105		Clade_Y_16
91	1992-08-19	joint / synovial fluid	KNEE ASPIRATE		106		E2
5529	1993-03-01	skin sore / abscess / burns / IV Site	R KNEE	Skin Sore	106		E2
192	1994-04-12	blood		septicemia/bacteremi	106		E2
30	1991-06-21	skin sore / abscess / burns / IV Site		Skin Sore	108		D4
50.1	1991-10-22	skin sore / abscess / burns / IV Site		septicemia/bacteremi	108		D4
5474	1991-11-01	skin sore / abscess / burns / IV Site	R HAND	Skin Sore	108		D4
5342	1991-12-01	skin sore / abscess / burns / IV Site		Skin Sore	108		D4
5345	1991-12-01	skin sore / abscess / burns / IV Site		Skin Sore	108		D4
5346	1991-12-01	normal skin		Screening	108		D4
5348	1991-12-01	skin sore / abscess / burns / IV Site		Skin Sore	108		D4
983	1996-11-12	blood		septicemia/bacteremi	108		D4
3332	2002-06-11	skin sore / abscess / burns / IV Site	SURGERY SITE	Skin Sore	108		D4
3621	2002-12-31	other	R EYE		108		D4
5779	2005-05-01	skin sore / abscess / burns / IV Site		Skin Sore	108		D4
9808	2012-02-10	blood			108		D4
9840	2012-03-27	blood			108		D4
9955	2014-09-25	skin sore / abscess / burns /			108		D4
9956	2014-09-25	skin sore / abscess / burns /			108		D4
182	1994-03-24	throat		Pharyngitis	109		E4
1216	1997-08-10	skin sore / abscess / burns / IV Site		Skin Sore	109		E4
5511	1992-06-01	skin sore / abscess / burns / IV Site	L HEEL	Skin Sore	110		E2
101	1992-12-11	blood		septicemia/bacteremi	110		E2
7965	1995-05-10	skin sore / abscess / burns / IV Site		Skin Sore	110		E2
516	1995-09-04	skin sore / abscess / burns / IV Site	PENIS	Skin Sore	110		E2
799	1996-04-12	skin sore / abscess / burns / IV Site		Skin Sore	110		E2
895	1996-07-22	throat		Pharyngitis	110		E2
8117	1996-12-01	skin sore / abscess / burns / IV Site		Skin Sore	110		E2
10004	1997-01-01	throat	OROPHARYNGEAL	Screening	110		E2
1036	1997-01-16	skin sore / abscess / burns / IV Site		Skin Sore	110		E2
1695	1999-01-18	skin sore / abscess / burns / IV Site		Skin Sore	110		E2
1711	1999-01-19	skin sore / abscess / burns / IV Site		Skin Abscess	110		E2
2665	2001-01-08	skin sore / abscess / burns / IV Site		Skin Sore	110		E2
3799	2003-11-18	throat	Asymptomatic	Screening	110		E2
4187	2004-07-28	throat	Asymptomatic	Screening	110		E2
4505	2004-10-07	skin sore / abscess / burns / IV Site	R LEG	Skin Sore	110		E2
5334	2005-06-30	throat	Asymptomatic	Screening	110		E2
5336	2005-06-30	skin sore / abscess / burns / IV Site	PURULENT	Skin Sore	110		E2
5547	1993-08-01	skin sore / abscess / burns / IV Site	L LEG	Skin Sore	112		E4
199	1994-05-09	throat		Pharyngitis	112		E4
9881	2011-12-18	blood			113		E3
9843	2012-05-19	blood			113		E3
9844	2012-05-23	blood			113		E3
9854	2012-09-03	blood			113		E3
9817	2012-11-30	blood			113		E3
9820	2013-01-24	blood			113		E3
9872	2013-02-02	blood			113		E3
9822	2013-02-07	blood			113		E3
9874	2013-02-07	blood			113		E3
9866	2013-03-07	blood			113		E3
8113	1996-12-01	skin sore / abscess / burns / IV Site		Skin Sore	114		E4
1051	1997-01-24	blood		septicemia/bacteremi	114		E4
2838	2001-05-21	skin sore / abscess / burns / IV Site		Skin Sore	114		E4
3044	2001-10-01	skin sore / abscess / burns / IV Site		Skin Sore	114		E4
3078	2001-10-25	skin sore / abscess / burns / IV Site		Skin Sore	114		E4
3125	2001-12-09	skin sore / abscess / burns / IV Site	R LEG	Skin Sore	114		E4
3141	2001-12-12	skin sore / abscess / burns / IV Site	L LEG	Skin Sore	114		E4
3142	2001-12-12	skin sore / abscess / burns / IV Site	R LEG	Skin Sore	114		E4
3143	2001-12-13	skin sore / abscess / burns / IV Site	R LEG	Skin Sore	114		E4
3279	2002-04-25	blood			114		E4
3853	2003-03-23	ear	PUS R EAR	Screening	114		E4
3812	2003-12-05	skin sore / abscess / burns / IV Site	R LEG	Skin Sore	114		E4
3813	2003-12-05	skin sore / abscess / burns / IV Site	R FOOT	Skin Sore	114		E4
4063	2004-05-20	throat	Asymptomatic	Screening	114		E4
4337	2004-06-15	skin sore / abscess / burns / IV Site	BACK	Skin Sore	114		E4
4593	2004-12-07	throat	Asymptomatic	Screening	114		E4
5759	2005-04-01	skin sore / abscess / burns / IV Site		Skin Sore	114		E4
5760	2005-04-01	skin sore / abscess / burns / IV Site		Skin Sore	114		E4
5057	2005-05-12	skin sore / abscess / burns / IV Site	CRUSTED	Skin Sore	114		E4
6087	2006-03-12	skin sore / abscess / burns / IV Site	SCALP	Skin Sore	114		E4
6113	2006-03-22	skin sore / abscess / burns / IV Site	R FOOT	Skin Abscess	114		E4
9540	2011-08-28	blood			114		E4
9818	2012-10-15	blood			114		E4
5491	1992-03-01	skin sore / abscess / burns / IV Site	R KNEE	Skin Sore	116		D4
5500	1992-03-01	throat		Screening	116		D4
5507	1992-03-01	skin sore / abscess / burns / IV Site	L FOOT	Skin Sore	116		D4
5508	1992-06-01	skin sore / abscess / burns / IV Site	L HAND	Skin Sore	116		D4
5509	1992-06-01	skin sore / abscess / burns / IV Site	FINGER WEB	Skin Sore	116		D4
5510	1992-06-01	skin sore / abscess / burns / IV Site	L ELBOW	Skin Sore	116		D4
5514	1992-06-01	skin sore / abscess / burns / IV Site	L THUMB	Skin Sore	116		D4
5517	1992-06-01	skin sore / abscess / burns / IV Site	L ELBOW	Skin Sore	116		D4
5519	1992-06-01	skin sore / abscess / burns / IV Site	L LEG	Skin Sore	116		D4
5520	1992-06-01	skin sore / abscess / burns / IV Site	ELBOW	Skin Sore	116		D4
5571	1992-08-01	skin sore / abscess / burns / IV Site	L ELBOW	Skin Sore	116		D4
5572	1992-08-01	skin sore / abscess / burns / IV Site	L LEG	Skin Sore	116		D4
5573	1992-08-01	skin sore / abscess / burns / IV Site	L HAND	Skin Sore	116		D4
5574	1992-08-01	skin sore / abscess / burns / IV Site	R WRIST	Skin Sore	116		D4
5580	1992-08-01	skin sore / abscess / burns / IV Site		Skin Abscess	116		D4
1971	1999-07-02	skin sore / abscess / burns / IV Site		Skin Sore	116		D4
3686	2003-06-18	genital	VAGINAL	other	116		D4
3856	2004-02-12	skin sore / abscess / burns / IV Site		Skin Sore	116		D4
3857	2004-02-12	skin sore / abscess / burns / IV Site		Skin Sore	116		D4
5773	2005-05-01	skin sore / abscess / burns / IV Site		Skin Sore	116		D4
5801	2005-06-01	skin sore / abscess / burns / IV Site		Skin Sore	116		D4
6836	2007-06-11	skin sore / abscess / burns / IV Site	NASAL FRACTURE	Skin Sore	116		D4
6927	2007-07-24	skin sore / abscess / burns / IV Site		Skin Sore	116		D4
7024	2007-09-28	skin sore / abscess / burns / IV Site	R LEG	Skin Abscess	116		D4
7054	2007-10-17	skin sore / abscess / burns / IV Site	DOG BITE	Skin Sore	116		D4
7056	2007-10-19	skin sore / abscess / burns / IV Site	L THIGH	Skin Sore	116		D4
7838	2008-10-20	throat		ARF	116		D4
5417	1991-06-21	normal skin		Screening	117		E2
5429	1991-06-21	normal skin		Screening	117		E2
46	1991-08-21	joint / synovial fluid	HIP ASPIRATE		117		E2
5488	1991-11-01	normal skin		Screening	122		Clade_Y_17
5559	1991-12-01	skin sore / abscess / burns / IV Site	R WRIST	Skin Sore	122		Clade_Y_17
6	1990-01-01	blood		septicemia/bacteremi	123		D3
5556	1991-12-01	skin sore / abscess / burns / IV Site	L KNEE	Skin Sore	123		D3
5578	1992-08-01	skin sore / abscess / burns / IV Site	L FOOT	Skin Sore	123		D3
5581	1992-08-01	skin sore / abscess / burns / IV Site	R CALF	Skin Sore	123		D3
5526	1993-03-01	skin sore / abscess / burns / IV Site	R ELBOW	Skin Sore	123		D3
5527	1993-03-01	skin sore / abscess / burns / IV Site	L KNEE	Skin Sore	123		D3
5531	1993-03-01	skin sore / abscess / burns / IV Site	HAND	Skin Sore	123		D3
5532	1993-03-01	skin sore / abscess / burns / IV Site	R KNEE	Skin Sore	123		D3
1335	1998-01-29	skin sore / abscess / burns / IV Site		Skin Sore	123		D3
1975	1999-07-18	skin sore / abscess / burns / IV Site		Skin Sore	123		D3
1947	1999-09-02	skin sore / abscess / burns / IV Site		Skin Sore	123		D3
4633	2004-12-09	skin sore / abscess / burns / IV Site	R FOOT	Skin Sore	123		D3
4656	2005-01-04	throat	Asymptomatic	Screening	123		D3
4748	2005-02-10	skin sore / abscess / burns / IV Site	R LEG	Skin Sore	123		D3
4974	2005-03-01	skin sore / abscess / burns / IV Site		Skin Sore	123		D3
4830	2005-03-08	skin sore / abscess / burns / IV Site	L LEG	Skin Sore	123		D3
4999	2005-04-18	throat	Asymptomatic	Screening	123		D3
5073	2005-05-17	throat	Asymptomatic	Screening	123		D3
5087	2005-05-17	throat	Asymptomatic	Screening	123		D3
5166	2005-05-21	skin sore / abscess / burns / IV Site		Skin Sore	123		D3
5164	2005-06-02	skin sore / abscess / burns / IV Site		Skin Sore	123		D3
6595	2007-01-13	skin sore / abscess / burns / IV Site	SUB DELTOID	Skin Abscess	123		D3
5378	1991-06-21	skin sore / abscess / burns / IV Site		Skin Sore	124		E4
5379	1991-06-21	skin sore / abscess / burns / IV Site		Skin Sore	124		E4
5383	1991-06-21	skin sore / abscess / burns / IV Site		Skin Sore	124		E4
5384	1991-06-21	skin sore / abscess / burns / IV Site		Skin Sore	124		E4
5387	1991-06-21	skin sore / abscess / burns / IV Site		Skin Sore	124		E4
5391	1991-06-21	skin sore / abscess / burns / IV Site		Skin Sore	124		E4
5392	1991-06-21	skin sore / abscess / burns / IV Site		Skin Sore	124		E4
5400	1991-06-21	skin sore / abscess / burns / IV Site		Skin Sore	124		E4
5403	1991-06-21	skin sore / abscess / burns / IV Site		Skin Sore	124		E4
5409	1991-06-21	skin sore / abscess / burns / IV Site		Skin Sore	124		E4
5410	1991-06-21	skin sore / abscess / burns / IV Site		Skin Sore	124		E4
5422.1	1991-06-21	normal skin		Screening	124		E4
5424	1991-06-21	normal skin		Screening	124		E4
5431	1991-06-21	normal skin		Screening	124		E4
5436	1991-06-21	normal skin		Screening	124		E4
5552	1991-12-01	skin sore / abscess / burns / IV Site	L HEEL	Skin Sore	124		E4
5560	1991-12-01	skin sore / abscess / burns / IV Site	L KNEE/R SHIN	Skin Sore	124		E4
7124	1997-10-15	throat		Screening	124		E4
3187	2002-01-11	skin sore / abscess / burns / IV Site	L HAND	Skin Sore	124		E4
3308	2002-05-20	skin sore / abscess / burns / IV Site		Skin Sore	124		E4
3554	2002-10-30	skin sore / abscess / burns / IV Site	R FOOT	Skin Abscess	124		E4
3617	2002-12-22	skin sore / abscess / burns / IV Site	SUBMENTAL SPACE	Skin Sore	124		E4
4984	2005-04-01	skin sore / abscess / burns / IV Site		Skin Sore	124		E4
9646	2011-10-05	blood			197		A-C2
9800	2012-01-08	blood			197		A-C2
9804	2012-01-12	blood			197		A-C2
9847	2012-06-27	blood			197		A-C2
9813	2012-07-12	blood			197		A-C2
9849	2012-07-22	blood			197		A-C2
9812	2012-08-01	blood			197		A-C2
9850	2012-08-01	blood			197		A-C2
9857	2012-08-19	joint / synovial fluid			197		A-C2
9855	2012-09-05	blood			197		A-C2
9870	2012-11-01	blood			197		A-C2
9875	2012-11-09	blood			197		A-C2
9819	2012-12-11	blood			197		A-C2
9455	2011-08-04	other			207		D1
9462	2011-08-05	blood			207		D1
9544	2011-08-29	blood			207		D1
9608	2011-09-12	blood			230		D4
9873	2013-02-23	blood			230		D4
9865	2013-03-01	blood			230		D4
9821	2013-02-02	blood			236		Clade_X_4
1130	1997-04-18	skin sore / abscess / burns / IV Site		cellulitis	13L		E2
1200	1997-07-25	skin sore / abscess / burns / IV Site		Skin Sore	13L		E2
1425	1998-03-14	skin sore / abscess / burns / IV Site		Skin Sore	13L		E2
1649	1998-12-16	skin sore / abscess / burns / IV Site		Skin Abscess	13L		E2
4802	2005-02-16	skin sore / abscess / burns / IV Site	L LEG	Skin Sore	13L		E2
5606	2005-03-26	skin sore / abscess / burns / IV Site	R ANKLE	Skin Abscess	13L		E2
5607	2005-03-28	skin sore / abscess / burns / IV Site	FOOT	Skin Abscess	13L		E2
5608	2005-03-30	skin sore / abscess / burns / IV Site	R ANKLE	Skin Abscess	13L		E2
5616	2005-03-30	skin sore / abscess / burns / IV Site	R FOREARM	nec fasciitis	13L		E2
4986	2005-04-01	skin sore / abscess / burns / IV Site		Skin Sore	13L		E2
5617	2005-04-21	skin sore / abscess / burns / IV Site	R HAND	nec fasciitis	13L		E2
5050	2005-04-27	skin sore / abscess / burns / IV Site	R LEG	Skin Sore	13L		E2
5118	2005-05-18	skin sore / abscess / burns / IV Site	L LEG	Skin Sore	13L		E2
5294	2005-06-20	skin sore / abscess / burns / IV Site	LEG	Skin Sore	13L		E2
5295	2005-06-20	skin sore / abscess / burns / IV Site	R HAND	Skin Sore	13L		E2
6187	2006-05-02	skin sore / abscess / burns / IV Site	R BREAST	Skin Abscess	13L		E2
5340	1991-12-01	skin sore / abscess / burns / IV Site		Skin Sore	65/69		E6
5351	1991-12-01	skin sore / abscess / burns / IV Site		Skin Sore	65/69		E6
491	1995-08-08	other	SPUTUM	other	65/69		E6
8061	1995-12-01	skin sore / abscess / burns / IV Site		Skin Sore	65/69		E6
8062	1995-12-01	skin sore / abscess / burns / IV Site		Skin Sore	65/69		E6
8078	1995-12-01	skin sore / abscess / burns / IV Site		Skin Sore	65/69		E6
691	1996-01-15	skin sore / abscess / burns / IV Site	L KNEE	Skin Sore	65/69		E6
693	1996-01-15	skin sore / abscess / burns / IV Site	R MIDDLE FINGER	Skin Sore	65/69		E6
702.2	1996-01-31	throat		ARF	65/69		E6
930	1996-09-13	skin sore / abscess / burns / IV Site		nec fasciitis	65/69		E6
931	1996-09-13	blood		nec fasciitis	65/69		E6
934	1996-09-13	skin sore / abscess / burns / IV Site	ABDOMINAL	nec fasciitis	65/69		E6
935	1996-09-13	skin sore / abscess / burns / IV Site	HEAD	nec fasciitis	65/69		E6
936	1996-09-13	blood		nec fasciitis	65/69		E6
933	1996-09-15	skin sore / abscess / burns / IV Site	MUSCLE TISSUE	nec fasciitis	65/69		E6
932	1996-09-16	skin sore / abscess / burns / IV Site	SCALP	nec fasciitis	65/69		E6
10001	1997-01-01	throat	OROPHARYNGEAL	Screening	65/69		E6
6528	2006-12-05	skin sore / abscess / burns / IV Site	L FOOT	Skin Sore	65/69		E6
6532	2006-12-13	skin sore / abscess / burns / IV Site	L HEEL	Skin Sore	65/69		E6
6538	2006-12-17	skin sore / abscess / burns / IV Site	R BUTTOCK PUS	Skin Sore	65/69		E6
6592	2007-01-13	skin sore / abscess / burns / IV Site	BACK	Skin Sore	65/69		E6
6783	2007-05-03	skin sore / abscess / burns / IV Site	SCALP	Skin Sore	65/69		E6
7259	1999-11-12	throat		Screening	st(NS)?554	232	E2
7094	1997-10-15	throat		Screening	st11014	165	E1
7095	1997-10-15	skin sore / abscess / burns / IV Site		Skin Sore	st11014	165	E1
7112	1997-10-15	skin sore / abscess / burns / IV Site	L SHIN	Skin Sore	st11014	165	E1
7113	1997-10-15	skin sore / abscess / burns / IV Site	L SHIN	Skin Sore	st11014	165	E1
7120	1997-10-15	skin sore / abscess / burns / IV Site		Skin Sore	st11014	165	E1
7121	1997-10-15	skin sore / abscess / burns / IV Site		Skin Sore	st11014	165	E1
7122	1997-10-15	skin sore / abscess / burns / IV Site		Skin Sore	st11014	165	E1
7123	1997-10-15	skin sore / abscess / burns / IV Site		Skin Sore	st11014	165	E1
7133	1997-10-15	throat		Screening	st11014	165	E1
7998.2	1997-01-01	throat	OROPHARYNGEAL	Screening	st1207	166	E2
7249	1999-09-07	throat		Screening	st1815	170	E5
6845	2007-06-15	skin sore / abscess / burns / IV Site	FOREHEAD	Skin Sore	st22	178	D4
240	1995-01-30	blood		septicemia/bacteremi	st2904	183	E3
4064	2004-05-19	skin sore / abscess / burns / IV Site	R FOOT	Skin Sore	st2904	183	E3
4915	2004-12-30	skin sore / abscess / burns / IV Site	L HAND	Skin Sore	st2904	183	E3
4922	2005-01-04	skin sore / abscess / burns / IV Site	L LEG	Skin Sore	st2904	183	E3
4690	2005-01-05	skin sore / abscess / burns / IV Site	R LEG	Skin Sore	st2904	183	E3
4811	2005-02-02	skin sore / abscess / burns / IV Site		Skin Sore	st2904	183	E3
4747	2005-02-08	skin sore / abscess / burns / IV Site		Skin Sore	st2904	183	E3
4749	2005-02-10	skin sore / abscess / burns / IV Site		Skin Sore	st2904	183	E3
4755	2005-02-10	throat	Asymptomatic	Screening	st2904	183	E3
4766	2005-02-14	skin sore / abscess / burns / IV Site		Skin Sore	st2904	183	E3
4818	2005-03-07	throat	Asymptomatic	Screening	st2904	183	E3
4825	2005-03-08	throat	Asymptomatic	Screening	st2904	183	E3
4831	2005-03-08	throat	Asymptomatic	Screening	st2904	183	E3
5026	2005-04-19	skin sore / abscess / burns / IV Site	R LEG	Skin Sore	st2904	183	E3
5085	2005-05-17	throat	Asymptomatic	Screening	st2904	183	E3
5108	2005-05-18	throat	Asymptomatic	Screening	st2904	183	E3
5222	2005-05-31	skin sore / abscess / burns / IV Site	CRUSTED	Skin Sore	st2904	183	E3
5240	2005-06-01	skin sore / abscess / burns / IV Site	CRUSTED	Skin Sore	st2904	183	E3
5252	2005-06-01	skin sore / abscess / burns / IV Site	CRUSTED	Skin Sore	st2904	183	E3
5168	2005-06-03	skin sore / abscess / burns / IV Site		Skin Sore	st2904	183	E3
5681	2005-06-07	skin sore / abscess / burns / IV Site	L SHOULDER	Skin Abscess	st2904	183	E3
5684	2005-06-09	skin sore / abscess / burns / IV Site	PEG SITE	Infected IV Site	st2904	183	E3
5274	2005-06-20	throat	Asymptomatic	Screening	st2904	183	E3
5281	2005-06-21	throat	Asymptomatic	Screening	st2904	183	E3
5282	2005-06-21	throat	Asymptomatic	Screening	st2904	183	E3
5293	2005-06-22	throat	Asymptomatic	Screening	st2904	183	E3
5328	2005-06-30	skin sore / abscess / burns / IV Site	PURULENT	Skin Sore	st2904	183	E3
5994	2005-08-28	skin sore / abscess / burns / IV Site		Skin Sore	st2904	183	E3
5813	2005-09-06	throat		Screening	st2904	183	E3
5823	2005-09-08	throat		Screening	st2904	183	E3
6163	2006-04-03	skin sore / abscess / burns / IV Site	R 3RD FINGER	Skin Sore	st2904	183	E3
6142	2006-04-05	skin sore / abscess / burns / IV Site	FINGER	Skin Sore	st2904	183	E3
6239	2006-06-15	skin sore / abscess / burns / IV Site		Skin Sore	st2904	183	E3
6235	2006-06-16	skin sore / abscess / burns / IV Site	THIGH	Skin Sore	st2904	183	E3
7169	1999-06-05	skin sore / abscess / burns / IV Site		Skin Sore	st3757	192	D4
7175	1999-06-05	skin sore / abscess / burns / IV Site		Skin Sore	st3757	192	D4
7180	1999-06-08	throat		Screening	st3757	192	D4
2024	1999-07-30	skin sore / abscess / burns / IV Site		Skin Sore	st3757	192	D4
2008	1999-08-04	skin sore / abscess / burns / IV Site		Infected Burns	st3757	192	D4
1929	1999-09-07	skin sore / abscess / burns / IV Site		Skin Sore	st3757	192	D4
7192	1999-09-07	throat		Screening	st3757	192	D4
7208	1999-09-07	skin sore / abscess / burns / IV Site		Skin Sore	st3757	192	D4
7193	1999-09-08	skin sore / abscess / burns / IV Site		Skin Sore	st3757	192	D4
7200	1999-09-08	skin sore / abscess / burns / IV Site		Skin Sore	st3757	192	D4
7224	1999-09-08	skin sore / abscess / burns / IV Site		Skin Sore	st3757	192	D4
7227	1999-09-08	skin sore / abscess / burns / IV Site		Skin Sore	st3757	192	D4
2057	1999-09-22	blood		Skin Sore	st3757	192	D4
2067	1999-11-01	blood		other	st3757	192	D4
7264	1999-11-12	throat		Screening	st3757	192	D4
7281	1999-11-12	throat		Screening	st3757	192	D4
2091	1999-12-01	blood		nec fasciitis	st3757	192	D4
2128	2000-01-02	other	FAECES	other	st3757	192	D4
2341	2000-05-03	blood		other	st3757	192	D4
2678	2001-01-17	skin sore / abscess / burns / IV Site		Skin Abscess	st3757	192	D4
8002	1994-11-01	skin sore / abscess / burns / IV Site		Skin Sore	st3765	193	A-C4
8006	1994-11-01	skin sore / abscess / burns / IV Site		Skin Sore	st3765	193	A-C4
8122	1994-11-01	skin sore / abscess / burns / IV Site		Skin Sore	st3765	193	A-C4
8128	1994-11-01	throat	Asymptomatic	Screening	st3765	193	A-C4
8130	1994-11-01	skin sore / abscess / burns / IV Site		Skin Sore	st3765	193	A-C4
8134	1994-12-01	skin sore / abscess / burns / IV Site		Skin Sore	st3765	193	A-C4
8136	1994-12-01	skin sore / abscess / burns / IV Site		Skin Sore	st3765	193	A-C4
8017	1995-02-01	skin sore / abscess / burns / IV Site		Skin Sore	st3765	193	A-C4
8029	1995-02-01	skin sore / abscess / burns / IV Site		Skin Sore	st3765	193	A-C4
8032	1995-02-01	skin sore / abscess / burns / IV Site		Skin Sore	st3765	193	A-C4
8033	1995-02-01	skin sore / abscess / burns / IV Site		Skin Sore	st3765	193	A-C4
298	1995-03-15	skin sore / abscess / burns / IV Site	R LEG	Skin Abscess	st3765	193	A-C4
567	1995-10-10	blood		septicemia/bacteremi	st3765	193	A-C4
3523	2002-10-10	other	DRAINING SINUS		st4119	197	A-C2
5338	1991-12-01	skin sore / abscess / burns / IV Site		Skin Sore	st6030	207	D1
5565	1991-12-01	skin sore / abscess / burns / IV Site	HAND	Skin Sore	st6030	207	D1
5495	1992-03-01	skin sore / abscess / burns / IV Site	R KNEE	Skin Sore	st6030	207	D1
5502	1992-03-01	throat		Screening	st6030	207	D1
5579	1992-08-01	skin sore / abscess / burns / IV Site	R LEG	Skin Sore	st6030	207	D1
93	1992-08-21	blood		septicemia/bacteremi	st6030	207	D1
176	1994-03-17	skin sore / abscess / burns / IV Site		Skin Sore	st6030	207	D1
239	1995-01-24	blood		septicemia/bacteremi	st6030	207	D1
282	1995-03-05	skin sore / abscess / burns / IV Site	L FOOT	cellulitis	st6030	207	D1
1444	1997-09-12	skin sore / abscess / burns / IV Site		Skin Abscess	st6030	207	D1
1253	1997-10-04	skin sore / abscess / burns / IV Site		Skin Sore	st6030	207	D1
7142	1997-10-15	skin sore / abscess / burns / IV Site		Skin Sore	st6030	207	D1
7143	1997-10-15	skin sore / abscess / burns / IV Site		Skin Sore	st6030	207	D1
1498	1998-03-26	skin sore / abscess / burns / IV Site		Skin Sore	st809	217	D3
1539	1998-06-05	skin sore / abscess / burns / IV Site		Skin Sore	st809	217	D3
1593	1998-09-19	skin sore / abscess / burns / IV Site		Skin Sore	st809	217	D3
1921	1999-08-29	skin sore / abscess / burns / IV Site		Skin Sore	st809	217	D3
2763	2001-04-06	blood		nec fasciitis	st818	142	A-C1
5390	1991-06-21	skin sore / abscess / burns / IV Site		Skin Sore	st854	218	Clade_Y_20
5438	1991-07-01	normal skin		Screening	st854	218	Clade_Y_20
50	1991-10-17	blood		septicemia/bacteremi	st854	218	Clade_Y_20
52	1991-10-29	throat		ARF	st854	218	Clade_Y_20
7977	1995-06-30	skin sore / abscess / burns / IV Site		Skin Sore	stCK249	241	Outlier 5
7978	1995-06-30	skin sore / abscess / burns / IV Site		Skin Sore	stCK249	241	Outlier 5
8058	1995-12-01	skin sore / abscess / burns / IV Site		Skin Sore	stCK249	241	Outlier 5
8060	1995-12-01	skin sore / abscess / burns / IV Site		Skin Sore	stCK249	241	Outlier 5
8063	1995-12-01	skin sore / abscess / burns / IV Site		Skin Sore	stCK249	241	Outlier 5
8068	1995-12-01	skin sore / abscess / burns / IV Site		Skin Sore	stCK249	241	Outlier 5
8074	1995-12-01	skin sore / abscess / burns / IV Site		Skin Sore	stCK249	241	Outlier 5
8081	1995-12-01	skin sore / abscess / burns / IV Site		Skin Sore	stCK249	241	Outlier 5
8083	1995-12-01	skin sore / abscess / burns / IV Site		Skin Sore	stCK249	241	Outlier 5
8084	1995-12-01	skin sore / abscess / burns / IV Site		Skin Sore	stCK249	241	Outlier 5
736	1996-02-28	skin sore / abscess / burns / IV Site		Skin Sore	stCK249	241	Outlier 5
742	1996-03-04	skin sore / abscess / burns / IV Site		Skin Sore	stCK249	241	Outlier 5
833.1	1996-05-10	skin sore / abscess / burns / IV Site		Skin Sore	stCK249	241	Outlier 5
836	1996-05-12	skin sore / abscess / burns / IV Site		Skin Sore	stCK249	241	Outlier 5
8104	1996-05-01	throat	Asymptomatic	Screening	stCK401	222	Outlier 6
1030	1997-01-10	skin sore / abscess / burns / IV Site		Skin Sore	stCK401	222	Outlier 6
1043	1997-01-20	skin sore / abscess / burns / IV Site		Skin Sore	stCK401	222	Outlier 6
1042	1997-01-22	skin sore / abscess / burns / IV Site		Skin Sore	stCK401	222	Outlier 6
1441	1997-12-08	skin sore / abscess / burns / IV Site		Skin Abscess	stCK401	222	Outlier 6
8009	1994-11-01	skin sore / abscess / burns / IV Site		Skin Sore	stD633	225	D4
8010	1994-11-01	skin sore / abscess / burns / IV Site		Skin Sore	stD633	225	D4
8047	1994-11-01	skin sore / abscess / burns / IV Site		Skin Sore	stD633	225	D4
8124	1994-11-01	throat	Asymptomatic	Screening	stD633	225	D4
8125	1994-11-01	skin sore / abscess / burns / IV Site		Skin Sore	stD633	225	D4
8132	1994-11-01	skin sore / abscess / burns / IV Site		Skin Sore	stD633	225	D4
8022	1995-02-01	skin sore / abscess / burns / IV Site		Skin Sore	stD633	225	D4
300	1995-03-15	skin sore / abscess / burns / IV Site	R ANKLE	Skin Abscess	stD633	225	D4
325	1995-03-31	skin sore / abscess / burns / IV Site	BACK OF HEAD	Skin Sore	stD633	225	D4
343	1995-04-13	skin sore / abscess / burns / IV Site	L ABDOMEN	Skin Sore	stD633	225	D4
366	1995-04-25	skin sore / abscess / burns / IV Site	FOOT	Skin Sore	stD633	225	D4
7966	1995-05-11	skin sore / abscess / burns / IV Site		Skin Sore	stD633	225	D4
2482	2000-08-20	skin sore / abscess / burns / IV Site		Skin Sore	stD633	225	D4
2752	2001-03-29	skin sore / abscess / burns / IV Site		nec fasciitis	stD633	225	D4
3003	2001-09-04	skin sore / abscess / burns / IV Site		Skin Sore	stD633	225	D4
4978	2005-03-01	skin sore / abscess / burns / IV Site		Skin Sore	stG653		Unknown
4980	2005-03-01	skin sore / abscess / burns / IV Site		Skin Sore	stG653		Unknown
4950	2005-04-05	skin sore / abscess / burns / IV Site	FLAT	Skin Sore	stG653		Unknown
5066	2005-05-16	throat	Asymptomatic	Screening	stG653		Unknown
5116	2005-05-17	skin sore / abscess / burns / IV Site	L LEG	Skin Sore	stG653		Unknown
5115	2005-05-18	throat	Asymptomatic	Screening	stG653		Unknown
5152	2005-05-25	throat	Asymptomatic	Screening	stG653		Unknown
5200	2005-05-31	throat	Asymptomatic	Screening	stG653		Unknown
5247	2005-05-31	skin sore / abscess / burns / IV Site	CRUSTED	Skin Sore	stG653		Unknown
5248	2005-05-31	skin sore / abscess / burns / IV Site	CRUSTED	Skin Sore	stG653		Unknown
5791	2005-06-01	skin sore / abscess / burns / IV Site		Skin Sore	stG653		Unknown
5169	2005-06-02	skin sore / abscess / burns / IV Site		Skin Sore	stG653		Unknown
5257	2005-06-07	throat	Asymptomatic	Screening	stG653		Unknown
5265	2005-06-08	throat	Asymptomatic	Screening	stG653		Unknown
5814	2005-09-06	throat		Screening	stG653		Unknown
5821	2005-09-07	skin sore / abscess / burns / IV Site	PURULENT	Skin Sore	stG653		Unknown
5901	2005-12-08	skin sore / abscess / burns / IV Site	R EAR	Skin Sore	stG653		Unknown
6078	2006-03-09	skin sore / abscess / burns / IV Site	NECK	Skin Sore	stG653		Unknown
9950	2014-09-26	skin sore / abscess / burns /			stGrobn		Unknown
1523	1998-05-13	skin sore / abscess / burns / IV Site	L KNEE	Skin Sore	stKNB1	144	E3
216	1994-06-14	blood		septicemia/bacteremi	stMD216	229	A-C4
3983	2004-04-20	skin sore / abscess / burns / IV Site	R ARM	Skin Sore	stNS1033	230	D4
3985	2004-04-20	skin sore / abscess / burns / IV Site	L LEG	Skin Sore	stNS1033	230	D4
4059	2004-05-20	skin sore / abscess / burns / IV Site	L LEG	Skin Sore	stNS1033	230	D4
4457	2004-09-23	skin sore / abscess / burns / IV Site	PURULENT	Skin Sore	stNS1033	230	D4
4500	2004-10-05	throat	Asymptomatic	Screening	stNS1033	230	D4
4501	2004-10-05	skin sore / abscess / burns / IV Site	L ARM	Skin Sore	stNS1033	230	D4
4550	2004-11-09	throat	Asymptomatic	Screening	stNS1033	230	D4
4565	2004-11-11	skin sore / abscess / burns / IV Site	R FOOT	Skin Sore	stNS1033	230	D4
4613	2004-12-09	throat	Asymptomatic	Screening	stNS1033	230	D4
4620	2004-12-09	throat	Asymptomatic	Screening	stNS1033	230	D4
4622	2004-12-09	throat	Asymptomatic	Screening	stNS1033	230	D4
4628	2004-12-09	skin sore / abscess / burns / IV Site	L FOOT	Skin Sore	stNS1033	230	D4
4630	2004-12-09	skin sore / abscess / burns / IV Site	R LEG	Skin Sore	stNS1033	230	D4
4688	2005-01-04	skin sore / abscess / burns / IV Site	R KNEE	Skin Sore	stNS1033	230	D4
4675	2005-01-05	throat	Asymptomatic	Screening	stNS1033	230	D4
4678	2005-01-05	throat	Asymptomatic	Screening	stNS1033	230	D4
4692	2005-01-05	skin sore / abscess / burns / IV Site	R LEG	Skin Sore	stNS1033	230	D4
4718	2005-02-08	throat	Asymptomatic	Screening	stNS1033	230	D4
4969	2005-04-07	skin sore / abscess / burns / IV Site	PURULENT	Skin Sore	stNS1033	230	D4
5694	2005-06-20	skin sore / abscess / burns / IV Site		Skin Sore	stNS1033	230	D4
5998	2005-07-05	throat	Asymptomatic	Screening	stNS1033	230	D4
221	1994-09-09	throat		Pharyngitis	stNS221	101	D4
292	1995-03-10	skin sore / abscess / burns / IV Site	L FOOT	cellulitis	stNS292	231	E3
83	1992-06-29	blood		septicemia/bacteremi	stNS554	232	E4
5575	1992-08-01	skin sore / abscess / burns / IV Site	R WRIST	Skin Sore	stNS554	232	E4
106	1993-02-01	blood		other	stNS554	232	E4
5530	1993-03-01	skin sore / abscess / burns / IV Site	R KNEE	Skin Sore	stNS554	232	E4
8043	1995-03-01	skin sore / abscess / burns / IV Site		Skin Sore	stNS554	232	E4
427	1995-06-15	skin sore / abscess / burns / IV Site	R ARM	Skin Sore	stNS554	232	E4
438	1995-06-21	other		other	stNS554	232	E4
7981	1995-06-27	skin sore / abscess / burns / IV Site		APSGN?	stNS554	232	E4
473	1995-07-12	skin sore / abscess / burns / IV Site	HEAD	Skin Abscess	stNS554	232	E4
534	1995-08-21	blood		septicemia/bacteremi	stNS554	232	E4
554	1995-09-24	skin sore / abscess / burns / IV Site	R HAND	Skin Sore	stNS554	232	E4
578	1995-10-16	skin sore / abscess / burns / IV Site	HEAD	Skin Sore	stNS554	232	E4
603	1995-11-01	other		other	stNS554	232	E4
10005	1997-01-01	throat	OROPHARYNGEAL	Screening	stNS554	232	E4
1148	1997-05-02	skin sore / abscess / burns / IV Site		cellulitis	stNS554	232	E4
7233	1999-09-08	skin sore / abscess / burns / IV Site		Skin Sore	stNS554	232	E4
7232	1999-09-10	throat		Screening	stNS554	232	E4
2677	2001-01-15	skin sore / abscess / burns / IV Site		Infected Burns	stNS554	232	E4
2676	2001-01-17	skin sore / abscess / burns / IV Site		Skin Abscess	stNS554	232	E4
2705	2001-02-28	skin sore / abscess / burns / IV Site		Skin Sore	stNS554	232	E4
4088	2004-06-23	throat	Asymptomatic	Screening	stNS554	232	E4
4609	2004-12-08	throat	Asymptomatic	Screening	stNS554	232	E4
4745	2005-02-08	skin sore / abscess / burns / IV Site		Skin Sore	stNS554	232	E4
5027	2005-04-19	skin sore / abscess / burns / IV Site	L LEG	Skin Sore	stNS554	232	E4
5117	2005-05-18	skin sore / abscess / burns / IV Site	R LEG	Skin Sore	stNS554	232	E4
6263	2006-06-28	skin sore / abscess / burns / IV Site	ABDOMEN	Skin Sore	stNS554	232	E4
90	1992-08-19	blood		septicemia/bacteremi	stNS90	233	Clade_Y_21
7951	1995-05-10	skin sore / abscess / burns / IV Site	SERIOUS FINGER WEB	APSGN	stNS90	233	Clade_Y_21
1353	1998-01-07	skin sore / abscess / burns / IV Site		Skin Sore	stNS90	233	Clade_Y_21
