# Supplementary material for: Concerns for efficacy of a 30-valent M-protein-based Streptococcus pyogenes vaccine in regions with high rates of rheumatic heart disease
Source: PLoS Negl Trop Dis. 2019 Jul 3;13(7):e0007511. doi: 10.1371/journal.pntd.0007511 (PMC6634427; doi:10.1371/journal.pntd.0007511)
Supplement: S5 Dataset — Emm types and emm clusters are shown in the left two columns. (XLSX) [file pntd.0007511.s006.xlsx]

## Sheet: all info
Vaccine
Emm st	cluster	1987	1988	1989	1990	1991	1992	1993	1994	1995	1996	1997	1998	1999	2000	2001	2002	2003	2004	2005	2006	2007	2008	2009	2010	2011	2012	2013	2014	2015
14	Clade_Y_3
11	E6
44	E3
78	E1
58	E3
1	A-C3
4	E1
114	E4
87	E3
89	E4
81	E6
19	Clade_Y_6
22	E4
77	E2
18	Clade_Y_5
92	E2
49	E3
3	A-C5
82	E3
75	E6
24	Clade_Y_8
6	Clade_Y_2
2	E4
73	E4
12	A-C4
28	E4
Cross reacting
Emm st	cluster
33	D4
97	D5
183	E3
25	E3
74	Cluster_Y_15
123	D3
65/69	E6
15	E3
52	D4
85	E6
76	E2
60	E1
105	Cluster_Y_16
8	E4
68	E2
102	E4
109	E4
48	E6
122	Clade_Y_17
Variable cross reacting
Emm st	cluster
100	D2
53	D4
42	E6
71	D2
63	E6
95	Outlier 2
no cross reaction
Emm st	cluster
55	Outlier 1
54	D1
116	D4
70	D4
124	E4
80	D4
Unknown cross reacting
101	D4
91	D4
99	E6
232	E4
56	D4
13L	E2
9	E3
225	D4
241	Outlier 5
90	E2
230	D4
103	E3
193	A-C4
57	Clade Y_14
98	D4
192	D4
110	E2
stG653	unknown
207	D1
108	D4
88	E4
165	E1
86	D4
67	E4
104	E2
217	D3
41	D4
222	Outlier 6
233	Clade_Y_21
106	E2
178	D4
231	E3
39	A-C4
112	E4
stGrobn	unknown
93	D4
144	E3
197	A-C2
113	E3
142	A-C1
229	A-C4
236	Clade_X_4
218	Clade_Y_20
166	E2
170	E5

## Sheet: Sheet1
1987	1988	1989	1990	1991	1992	1993	1994	1995	1996	1997	1998	1999	2000	2001	2002	2003	2004	2005	2006	2007	2008	2009	2010	2011	2012	2013	2014	2015
